# Supplementary material for: Unstable chromosome rearrangements in Staphylococcus aureus cause phenotype switching associated with persistent infections
Source: Proc Natl Acad Sci U S A. 2019 Sep 16;116(40):20135–40. doi: 10.1073/pnas.1904861116 (PMC6778178; doi:10.1073/pnas.1904861116)
Supplement: Supplementary File [file pnas.1904861116.sd01.xls]

## Sheet: Supp_dataset_S1
S1 Dataset. RNAseq data – differentially expressed genes in the SCV versus the WT (FDR < 0.05, abs log FC > 0.585 [x1.5])
locus_tag	locus tag SCV	log2 fold change (SCV vs WT)	fold change (SCV vs WT)	FDR	P.value	gene name	product	type	moved closer/further to replication origin (+/-)	regulator		start	end	strand	Length	COG	EC_number	WT1.CPM	WT2.CPM	WT3.CPM	WT4.CPM	SCV1.CPM	SCV2.CPM	SCV3.CPM	SCV4.CPM	NCV1.CPM	NCV2.CPM	NCV3.CPM	NCV4.CPM
NRS384_01113	NRS384_SCV_01103	-6.92146	0.00824963	6.35452e-05	3.88757e-07		Phenol soluble modulin beta 1	CDS	-			1214380	1214514	-	135			135.006	277.075	241.327	232.835	1.563	7.433	1.033	0.738	80.375	126.164	323.633	133.62
NRS384_01114	NRS384_SCV_01102	-6.85556	0.00863519	6.35452e-05	3.41625e-07		Phenol soluble modulin beta 2	CDS	-			1214189	1214323	-	135			113.623	229.55	209.737	206.246	1.331	6.385	0.798	0.836	70.302	116.317	272.579	114.272
NRS384_02053	NRS384_SCV_02052	-4.57277	0.0420203	0.000284586	1.08938e-05		Delta haemolysin/RNAIII	CDS		yes		2152782	2152916	-	135			5224.54	10283.7	11061	9278.97	503.049	1046.97	265.431	121.199	3264.56	7043.94	9581.43	8476.51
NRS384_02214	NRS384_SCV_02213	-3.34353	0.098514	0.0071297	0.00116446		hypothetical protein	CDS				2325606	2325845	-	240			83.345	108.731	159.105	510.851	9.667	53.937	10.707	11.953	175.582	84.776	383.413	460.234
NRS384_02215	NRS384_SCV_02214	-3.24967	0.105136	0.0103826	0.00203959		Asp23 membrane anchoring protein	CDS				2325858	2326394	-	537			169.551	212.834	308.029	1134.22	21.534	130.031	20.851	25.627	348.678	165.7	844.396	1037.72
NRS384_02055	NRS384_SCV_02054	-3.05151	0.120616	0.00020824	6.6807e-06	agrD	Accessory gene regulator D	CDS		yes		2153718	2153858	+	141			695.683	822.686	871.365	1040.75	130.943	242.147	69.222	49.483	747.511	803.492	1094.56	849.741
NRS384_02054	NRS384_SCV_02053	-3.02322	0.123004	0.000181762	4.83726e-06	agrB	Accessory gene regulator B	CDS		yes		2153098	2153721	+	624	COG:COG4512	3.4.-.-	1545.26	1837.74	1926.71	2144.06	276.532	499.397	164.039	116.772	1478.13	1595.48	2208.69	1800.16
NRS384_02213	NRS384_SCV_02212	-2.93053	0.131167	0.00390398	0.000488175		Alkaline shock protein 23	CDS				2325034	2325543	-	510			458.239	858.022	1101.96	2224.49	66.456	359.789	99.372	117.608	816.612	581.876	1769.93	1928.24
NRS384_02056	NRS384_SCV_02055	-2.92389	0.131771	0.000159335	3.60145e-06	agrC	Accessory gene regulator C	CDS		yes		2153883	2155175	+	1293			3218.44	3440.62	3698.55	4468.44	587.914	976.448	353.157	265.615	3028.02	3033.25	4264.5	3400.67
NRS384_02057	NRS384_SCV_02056	-2.8376	0.139893	0.000105175	1.57042e-06	agrA	Accessory gene regulator A	CDS		yes		2155194	2155910	+	717	COG:COG3279		3500.21	3792.38	4040.7	4781.75	670.983	1022.76	430.222	324.395	3081.26	3099.51	4336.14	3571.28
NRS384_00378	NRS384_SCV_00378	-2.73422	0.150285	0.0113588	0.00231898		hypothetical protein	CDS				425060	425311	+	252			88.287	168.343	201.207	463.48	14.53	67.994	21.556	31.874	157.278	93.258	415.28	490.081
NRS384_02212	NRS384_SCV_02211	-2.65549	0.158715	0.00640084	0.0010045		IS1182 family tranposase ISSau3	CDS				2324654	2324998	+	345			12.174	22.58	40.671	62.398	2.258	11.054	3.475	4.722	24.82	19.597	42.955	45.144
NRS384_00854	NRS384_SCV_01361	-2.64699	0.159653	0.0301661	0.00936987		hypothetical protein	CDS	-			1486554	1486748	-	195			425.151	953.534	1325.68	3219.3	67.671	678.839	153.191	156.565	656.119	567.69	2600.68	4273.49
NRS384_01020	NRS384_SCV_01195	-2.4108	0.188052	0.0448442	0.0157764		hypothetical protein	CDS	-			1308459	1308593	+	135			16.232	29.266	37.699	115.883	3.531	20.965	6.669	4.919	16.118	20.036	78.968	119.762
NRS384_02497	NRS384_SCV_02496	-2.21274	0.215725	0.00314176	0.000362782		hypothetical protein	CDS				2610355	2610777	-	423			16.856	17.642	25.756	36.726	5.094	5.908	4.696	4.132	9.388	18.817	31.047	38.535
NRS384_00928	NRS384_SCV_01287	-2.20332	0.217138	0.000545376	3.07051e-05	oppC	Oligopeptide transport system permease protein OppC	CDS	-			1406767	1407837	-	1071	COG:COG1173		14.463	19.751	21.519	22.158	4.978	4.384	2.865	4.673	21.262	12.041	34.518	18.868
NRS384_00927	NRS384_SCV_01288	-2.20054	0.217556	0.00201352	0.000195259	oppB	Oligopeptide transport system permease protein OppB	CDS	-			1407837	1408763	-	927	COG:COG0601		12.33	19.442	20.638	21.75	4.457	4.955	2.959	3.542	21.09	9.994	37.652	23.398
NRS384_00930	NRS384_SCV_01285	-2.19095	0.219007	7.357e-05	7.1858e-07	oppF_2	Oligopeptide transport ATP-binding protein OppF	CDS	-			1404737	1405678	-	942	COG:COG4608		21.538	29.163	27.903	26.844	6.426	5.432	5.072	5.903	23.277	17.306	33.12	17.375
NRS384_00196	NRS384_SCV_00196	-2.18957	0.219217	0.0125651	0.00268893	murQ	N-acetylmuramic acid 6-phosphate etherase	CDS				225240	226136	+	897	COG:COG2103	4.2.1.126	9.833	17.333	19.813	24.756	3.415	6.528	2.536	3.246	21.348	8.629	49.994	31.553
NRS384_01101	NRS384_SCV_01115	-2.13148	0.228223	0.00016601	3.99442e-06		hypothetical protein	CDS	-			1224586	1224783	-	198			29.55	34.461	43.753	27.099	4.863	10.959	7.138	8.165	16.418	27.056	16.536	24.251
NRS384_00195	NRS384_SCV_00195	-2.04076	0.243036	0.0156803	0.00375572		hypothetical protein	CDS				224185	225240	+	1056			13.527	22.219	27.352	29.646	4.11	11.388	3.381	5.116	27.821	11.749	58.575	46.583
NRS384_00929	NRS384_SCV_01286	-1.96758	0.255682	0.000174452	4.43383e-06	oppD_3	Oligopeptide transport ATP-binding protein OppD	CDS	-			1405668	1406750	-	1083	COG:COG0444		22.475	26.951	25.921	25.927	7.757	5.241	6.246	6.64	28.849	16.234	33.361	17.482
NRS384_00842	NRS384_SCV_01373	-1.95686	0.257589	3.23727e-05	9.44155e-08		hypothetical protein	CDS	-			1496587	1496859	-	273			21.799	21.911	19.813	29.136	6.02	6.814	4.555	6.296	19.59	17.599	17.356	21.799
NRS384_00841	NRS384_SCV_01374	-1.94809	0.259159	2.10562e-05	4.6058e-08		hypothetical protein	CDS	-			1496852	1497115	-	264			21.591	22.374	20.583	27.15	5.615	6.051	5.166	6.69	17.318	16.819	16.632	23.185
NRS384_00976	NRS384_SCV_01239	-1.90996	0.266099	0.00020824	6.60173e-06		hypothetical protein	CDS	-			1356187	1356432	+	246			30.279	33.844	37.203	37.082	6.31	11.721	8.031	11.412	19.547	39.146	29.938	34.271
NRS384_00931	NRS384_SCV_01284	-1.88775	0.270228	6.35452e-05	4.44e-07	dppE	Dipeptide-binding protein DppE	CDS	-			1403063	1404718	-	1656	COG:COG4166		63.523	73.602	71.545	75.897	23.561	15.581	18.926	18.987	49.983	51.577	84.03	49.195
NRS384_02444	NRS384_SCV_02443	-1.88271	0.271174	0.030332	0.00943245	hlgA	Gamma-hemolysin component A	CDS				2547812	2548777	+	966			27.677	31.992	60.868	104.218	21.013	30.256	9.205	5.066	75.231	48.408	97.336	148.863
NRS384_00844	NRS384_SCV_01371	-1.80201	0.286774	9.44152e-05	1.308e-06		hypothetical protein	CDS	-			1496232	1496435	-	204			8.012	7.715	7.65	10.697	3.821	2.192	1.878	2.115	7.93	7.069	6.894	8.634
NRS384_00843	NRS384_SCV_01372	-1.77293	0.292614	6.35452e-05	4.64612e-07		hypothetical protein	CDS	-			1496402	1496575	-	174			9.573	9.824	9.026	12.021	3.994	2.859	2.348	2.705	8.016	7.605	7.906	10.553
NRS384_00282	NRS384_SCV_00282	-1.77	0.293208	9.35664e-05	1.174e-06	esxA	ESAT-6 secretion system extracellular protein A	CDS				330742	331035	+	294			176.106	207.896	200.822	255.91	43.764	71.472	66.123	65.026	156.464	205.041	187.488	227.852
NRS384_01276	NRS384_SCV_00940	-1.73852	0.299677	0.035945	0.0116497		hypothetical protein	CDS	-			1038242	1039522	-	1281			66.592	103.639	96.641	66.779	24.313	59.036	14.089	17.265	61.128	24.277	176.4	79.149
NRS384_01099	NRS384_SCV_01116	-1.7369	0.300013	9.01164e-05	9.85597e-07	hly	Alpha-hemolysin	CDS	-			1225586	1226545	+	960			832.509	775.573	783.97	870.724	349.935	243.576	232.135	177.273	488.51	708.674	782.302	722.623
NRS384_01793	NRS384_SCV_00423	-1.69791	0.308232	0.000181745	4.77056e-06		hypothetical protein	CDS	+			472484	473098	-	615			24.4	32.146	29.719	27.914	8.162	11.054	7.702	8.165	35.494	19.402	24.346	30.22
NRS384_00663	NRS384_SCV_01552	-1.67055	0.314133	2.10562e-05	3.90876e-08	bmrA	Multidrug resistance ABC transporter ATP-binding/permease protein BmrA	CDS	-			1678126	1679853	-	1728	COG:COG1132	3.6.3.-	820.387	737.563	759.975	1040.8	278.269	285.315	245.566	233.79	600.992	660.461	762.97	720.651
NRS384_01271	NRS384_SCV_00945	-1.64091	0.320653	0.0396989	0.0132571		hypothetical protein	CDS	-			1043724	1043912	+	189			4.474	4.475	8.145	4.279	0.984	2.382	1.127	2.509	1.758	4.29	11.811	4.37
NRS384_00846	NRS384_SCV_01369	-1.62543	0.324112	0.000154082	3.31234e-06		hypothetical protein	CDS	-			1495598	1495846	-	249			9.052	10.544	9.741	14.772	3.242	4.288	2.865	3.64	10.631	9.019	8.967	10.766
NRS384_02587	NRS384_SCV_02586	-1.61636	0.326157	0.0309502	0.00969239	crtQ	4,4'-diaponeurosporenoate glycosyltransferase	CDS				2710278	2711405	-	1128		2.4.1.-	11.394	10.338	13.153	39.986	5.384	5.765	4.274	5.116	25.763	8.336	25.503	30.487
NRS384_00197	NRS384_SCV_00197	-1.59037	0.332087	0.00783712	0.00133714		PTS system EIIBC component	CDS				226148	227602	+	1455			26.377	40.427	41.716	40.292	13.083	16.391	8.547	11.559	47.325	21.499	76.268	52.606
NRS384_00845	NRS384_SCV_01370	-1.57249	0.336228	0.000261114	9.42408e-06		hypothetical protein	CDS	-			1495847	1496230	-	384			12.798	16.305	15.52	21.496	5.789	6.432	4.274	5.411	16.418	12.139	12.631	17.482
NRS384_02519	NRS384_SCV_02518	-1.56535	0.337897	0.000174452	4.43867e-06	sasG	Surface protein G	CDS				2630637	2631971	-	1335			28.874	30.603	31.37	34.128	12.678	11.388	8.923	9.346	37.38	23.01	18.705	22.226
NRS384_01095	NRS384_SCV_01120	-1.56161	0.338773	0.000274379	1.00095e-05	fib	Fibrinogen-binding protein	CDS	-			1229219	1229716	-	498			214.813	152.605	144.961	112.826	48.047	48.648	57.294	51.451	185.27	205.236	107.026	124.506
NRS384_01109	NRS384_SCV_01107	-1.54071	0.343715	6.35452e-05	4.11174e-07		hypothetical protein	CDS	-			1217115	1217342	-	228			158.521	169.218	186.513	140.434	47.179	67.612	51.048	58.534	102.237	143.08	111.124	133.353
NRS384_01277	NRS384_SCV_00939	-1.52229	0.348134	0.00747002	0.00124038	thrC	Threonine synthase	CDS	-			1037175	1038236	-	1062	COG:COG0498	4.2.3.1	71.275	98.959	82.387	66.168	28.423	38.261	22.354	22.626	56.97	33.15	125.876	60.92
NRS384_00286	NRS384_SCV_00286	-1.51531	0.349821	0.00117936	9.28697e-05	essB	ESAT-6 secretion machinery protein EssB	CDS				334833	336167	+	1335			12.59	9.31	12.053	20.375	6.483	4.574	3.616	3.935	11.874	8.482	7.231	7.249
NRS384_00283	NRS384_SCV_00283	-1.50668	0.351919	0.0019553	0.000188188	esaA	ESAT-6 secretion accessory factor EsaA	CDS				331119	334148	+	3030	COG:COG1511		53.898	38.164	56.19	79.564	28.307	22.156	15.263	14.461	50.197	46.751	24.925	31.126
NRS384_00977	NRS384_SCV_01238	-1.50594	0.3521	0.00513851	0.00073434		hypothetical protein	CDS	-			1355576	1355863	-	288			3.278	3.703	4.788	2.394	0.753	2.144	0.751	1.574	2.958	3.851	2.989	2.665
NRS384_01278	NRS384_SCV_00938	-1.49966	0.353636	0.00365399	0.000448923	thrB	Homoserine kinase	CDS	-			1036259	1037173	-	915	COG:COG0083	2.7.1.39	64.043	83.014	76.443	53.535	26.86	27.922	19.161	23.069	38.966	25.545	80.028	33.152
NRS384_01794	NRS384_SCV_00422	-1.49897	0.353806	0.000154082	3.37376e-06		hypothetical protein	CDS	+			471408	472403	-	996			44.482	49.737	46.78	47.983	16.093	21.537	14.37	15.199	53.241	33.345	48.113	45.784
NRS384_00746	NRS384_SCV_01469	-1.49784	0.354083	0.000360281	1.54988e-05	dtpT	Di-/tripeptide transporter	CDS	-			1591784	1593289	+	1506	COG:COG3104		744.691	637.421	806.424	1007.85	381.889	349.878	215.134	207.426	510.2	586.361	430.225	410.453
NRS384_02454	NRS384_SCV_02453	-1.48928	0.35619	0.00579726	0.000874979	irtA	Iron import ATP-binding/permease protein IrtA	CDS				2558837	2560600	-	1764	COG:COG1132	3.6.3.-	22.215	21.602	32.801	49.715	16.498	15.581	6.95	6.936	23.148	22.766	25.31	20.84
NRS384_00560	NRS384_SCV_01655	-1.47995	0.3585	0.000219412	7.58279e-06	sdrE	Serine-aspartate repeat-containing protein E	CDS	-			1774026	1777490	-	3465			64.043	72.316	85.084	103.607	35.601	32.019	24.843	23.217	63.486	47.726	44.016	43.225
NRS384_00847	NRS384_SCV_01368	-1.4702	0.360933	0.000107878	1.73045e-06		hypothetical protein	CDS	-			1493134	1495506	-	2373			76.633	83.272	78.645	112.928	39.885	31.019	28.647	26.561	78.661	65.715	64.264	84.851
NRS384_00193	NRS384_SCV_00193	-1.46518	0.36219	8.47592e-05	8.96105e-07	ipdC	Indole-3-pyruvate decarboxylase	CDS				219640	221280	-	1641	COG:COG3961	4.1.1.74	115.444	93.404	88.881	120.06	48.163	32.115	32.968	38.17	98.636	73.563	100.759	90.768
NRS384_00281	NRS384_SCV_00281	-1.44992	0.366041	0.000242721	8.58326e-06		hypothetical protein	CDS				329601	330503	-	903			36.522	34.666	32.911	38.712	11.172	20.298	10.05	12.346	31.679	32.662	36.881	32.619
NRS384_00834	NRS384_SCV_01381	-1.44709	0.366759	0.00351556	0.000417817	metP_1	Methionine import system permease protein MetP	CDS	-			1501897	1502592	-	696	COG:COG2011		14.151	12.807	19.482	15.842	5.615	10.101	4.321	3.984	16.718	11.651	19.911	19.081
NRS384_00835	NRS384_SCV_01380	-1.44192	0.368076	0.000338005	1.34636e-05	metQ_1	Methionine-binding lipoprotein MetQ	CDS	-			1501058	1501879	-	822	COG:COG1464		24.556	26.283	30.544	25.367	9.957	13.723	8.547	7.624	27.392	22.522	33.699	29.154
NRS384_00192	NRS384_SCV_00192	-1.42832	0.371563	0.00042392	1.99364e-05	yecD	Isochorismatase family protein YecD	CDS				219016	219573	-	558	COG:COG1335	3.-.-.-	43.493	33.072	29.994	52.415	17.424	12.913	11.835	15.888	34.336	26.91	36.784	43.012
NRS384_02676	NRS384_SCV_02675	-1.40568	0.377441	0.00241217	0.000248809	sraP	Serine-rich adhesin for platelets	CDS				2817086	2823901	-	6816			116.173	128.739	140.229	233.497	81.738	64.801	45.131	40.924	147.976	101.497	149.692	113.473
NRS384_00115	NRS384_SCV_00115	-1.40424	0.377817	0.000178815	4.62847e-06	sarS	HTH-type transcriptional regulator SarS	CDS		yes		130335	131087	-	753			372.762	385.549	417.769	314.284	111.84	187.161	127.55	140.432	272.804	421.977	317.559	334.716
NRS384_02533	NRS384_SCV_02532	-1.37467	0.38564	3.8976e-05	1.56302e-07		hypothetical protein	CDS				2652407	2653018	+	612			39.591	39.81	42.322	36.064	15.804	15.486	12.586	16.822	28.249	40.608	34.374	32.086
NRS384_01093	NRS384_SCV_01122	-1.37104	0.386611	0.000887008	5.9177e-05	flr	FPRL1 inhibitory protein	CDS	-			1231153	1231554	+	402			714.204	826.955	673.515	721.019	226.806	383.041	339.725	211.705	509	759.276	748.892	896.75
NRS384_00137	NRS384_SCV_00137	-1.36285	0.388813	0.0392276	0.0130568		putative protein	CDS				155390	156115	+	726			80.379	155.279	146.392	168.552	40.753	97.059	42.642	40.432	140.732	113.002	368.565	317.873
NRS384_00833	NRS384_SCV_01382	-1.36088	0.389344	0.0174179	0.00437511	metN2	Methionine import ATP-binding protein MetN 2	CDS	-			1502585	1503610	-	1026	COG:COG1135	3.6.3.-	20.966	22.014	31.315	31.021	9.841	19.154	7.232	7.329	29.75	17.94	42.328	48.875
NRS384_02327	NRS384_SCV_02326	-1.34384	0.393972	0.000461073	2.31965e-05		hypothetical protein	CDS				2424981	2425403	+	423			31.631	32.095	34.232	34.332	12.33	14.914	12.586	12.051	19.462	40.511	35.724	31.446
NRS384_02353	NRS384_SCV_02352	-1.31444	0.402082	0.02429	0.00684512	yghA	putative oxidoreductase YghA	CDS				2451699	2452580	-	882		1.-.-.-	20.966	26.797	28.838	67.951	14.762	18.059	10.144	10.379	30.778	21.499	48.355	46.796
NRS384_00198	NRS384_SCV_00198	-1.31219	0.402708	0.00214479	0.000214245	ybbH_1	putative HTH-type transcriptional regulator YbbH	CDS		yes		227602	228480	+	879	COG:COG1737		21.278	30.809	28.343	23.635	10.073	11.721	9.346	10.133	27.392	19.159	43.437	27.129
NRS384_01355	NRS384_SCV_00861	-1.30873	0.403677	0.00478161	0.000664161		hypothetical protein	CDS	-			948436	948639	+	204			128.399	143.964	154.923	171.812	49.784	110.734	47.338	48.745	104.595	117.145	165.505	173.914
NRS384_00804	NRS384_SCV_01411	-1.30147	0.405712	0.000403519	1.86828e-05		hypothetical protein	CDS	-			1525815	1526543	+	729			8.012	7.201	9.026	9.678	3.531	4.05	3.053	3	7.073	11.261	9.497	11.353
NRS384_00183	NRS384_SCV_00183	-1.29192	0.408407	0.000228313	7.99055e-06		hypothetical protein	CDS				202239	203489	+	1251			169.134	201.57	196.474	205.94	99.51	69.852	71.711	75.504	141.332	146.785	220.367	136.285
NRS384_00770	NRS384_SCV_01445	-1.28119	0.411455	0.0311482	0.00978846		hypothetical protein	CDS	-			1566661	1567335	-	675			2.289	2.623	3.192	4.992	0.81	1.62	1.362	1.377	2.443	1.462	3.76	4.477
NRS384_02637	NRS384_SCV_02636	-1.28089	0.411542	0.0353756	0.0113997		hypothetical protein	CDS				2762571	2763107	-	537			506.987	1002.86	1124.41	1112.52	397.056	650.203	189.869	367.582	1073.04	594.405	1851.36	1056.33
NRS384_02074	NRS384_SCV_02073	-1.26145	0.417125	0.0113429	0.00230746	ilvC	Ketol-acid reductoisomerase (NADP(+))	CDS				2174959	2175963	+	1005	COG:COG0059	1.1.1.86	13.579	22.014	22.729	11.41	6.194	8.148	6.34	7.034	12.174	12.772	24.683	9.167
NRS384_00315	NRS384_SCV_00315	-1.25929	0.417749	5.11499e-05	2.23769e-07		hypothetical protein	CDS				360695	361726	+	1032			140.781	117.99	111.941	104.982	46.137	52.603	41.609	57.55	110.382	122.41	104.133	97.91
NRS384_00257	NRS384_SCV_00257	-1.25071	0.420242	0.025611	0.00734812	scdA	Iron-sulfur cluster repair protein ScdA	CDS				305401	306075	+	675	COG:COG2846		80.431	115.212	128.121	117.36	31.318	107.637	29.868	41.761	78.661	71.662	137.88	105.531
NRS384_00428	NRS384_SCV_01787	-1.24664	0.421429	0.00464694	0.000638678		hypothetical protein	CDS	-			1927602	1927796	+	195			8.532	7.355	8.53	10.952	2.952	6.575	2.724	3.345	5.573	7.507	8.292	8.581
NRS384_00389	NRS384_SCV_00389	-1.22696	0.427216	0.0373608	0.0122584		hypothetical protein	CDS				435773	436180	-	408			127.982	155.845	167.085	292.177	59.393	109.971	67.438	71.47	120.927	116.56	258.212	368.667
NRS384_00114	NRS384_SCV_00114	-1.22337	0.428283	0.000900903	6.10893e-05	spa	Immunoglobulin G-binding protein A	CDS				128388	129914	-	1527			7583.68	6470.29	5811.89	9125.64	3666.93	3865.05	2605.99	2304.6	6660.56	5430.08	5421.78	4339.42
NRS384_00287	NRS384_SCV_00287	-1.21852	0.429722	0.004607	0.000624606	essC	ESAT-6 secretion machinery protein EssC	CDS				336189	340628	+	4440	COG:COG1674		45.522	37.032	48.761	82.009	30.449	24.825	17.282	17.265	52.469	35.636	34.084	33.578
NRS384_02581	NRS384_SCV_02580	-1.21077	0.432038	9.35664e-05	1.14618e-06	copA	Copper-exporting P-type ATPase	CDS				2702261	2704669	+	2409	COG:COG2217	3.6.3.54	562.238	544.12	399.772	583.539	264.607	218.704	186.393	225.428	321.972	305.124	329.033	266.387
NRS384_00812	NRS384_SCV_01403	-1.20969	0.432361	0.0182296	0.00463217	cspA_2	Cold shock protein CspA	CDS	-	yes		1515453	1515653	-	201	COG:COG1278		1606.91	3861.77	3797.4	2102.34	678.451	1433.96	1288.79	1380.36	1611.32	1789.06	2572.05	2483.13
NRS384_02075	NRS384_SCV_02074	-1.20654	0.433308	0.00964945	0.00184687	leuA_2	2-isopropylmalate synthase	CDS				2175993	2177522	+	1530		2.3.3.13	28.718	43.719	41.716	22.769	13.314	15.2	14.042	14.314	18.218	23.497	43.389	16.842
NRS384_01251	NRS384_SCV_00965	-1.20116	0.434924	9.07314e-05	1.0254e-06		hypothetical protein	CDS	-			1056691	1056897	-	207			9.989	11.984	12.163	10.137	5.847	4.479	4.227	4.624	9.516	11.992	10.22	9.54
NRS384_01356	NRS384_SCV_00860	-1.19252	0.437538	0.00519655	0.000746424	mhqA_2	Putative ring-cleaving dioxygenase MhqA	CDS	-			947598	948407	+	810	COG:COG0346	1.13.11.-	307.47	316.936	316.12	389.722	123.707	258.537	121.351	110.722	242.283	263.687	352.848	372.025
NRS384_00132	NRS384_SCV_00132	-1.18622	0.439453	0.0126841	0.00274449		hypothetical protein	CDS				149448	150140	+	693			2.653	3.035	2.256	2.496	1.795	0.858	1.409	0.738	1.929	1.316	2.844	2.772
NRS384_02546	NRS384_SCV_02545	-1.1854	0.439704	0.00048969	2.62429e-05	ldhD_1	D-lactate dehydrogenase	CDS				2665139	2666131	+	993	COG:COG1052	1.1.1.28	182.401	151.576	152.997	163.458	63.272	71.138	64.526	86.768	166.237	97.597	119.03	155.259
NRS384_00429	NRS384_SCV_01786	-1.17762	0.44208	0.00873271	0.00158227	yciC_2	Putative metal chaperone YciC	CDS	-			1926215	1927417	-	1203	COG:COG0523		7.023	7.921	12.163	8.048	5.442	2.954	3.569	3.492	3.429	5.46	7.135	8.101
NRS384_00978	NRS384_SCV_01237	-1.17266	0.443602	0.000203727	6.09026e-06	tagE	Poly(glycerol-phosphate) alpha-glucosyltransferase	CDS	-			1354089	1355570	-	1482	COG:COG0438	2.4.1.52	59.985	59.046	65.381	54.35	22.866	35.688	22.871	25.381	59.799	66.738	50.717	57.243
NRS384_00284	NRS384_SCV_00284	-1.16902	0.444724	0.000628758	3.70587e-05		hypothetical protein	CDS				334148	334606	+	459			7.752	7.046	9.741	11.104	4.573	3.859	3.945	3.197	7.33	6.581	5.158	5.277
NRS384_00285	NRS384_SCV_00285	-1.16488	0.446001	0.00458816	0.000610527	esaB	ESAT-6 secretion accessory factor EsaB	CDS				334578	334820	+	243			2.757	3.343	3.412	4.788	2.084	1.572	1.597	1.082	3.344	2.437	2.41	1.812
NRS384_02472	NRS384_SCV_02471	-1.15771	0.448223	0.00151627	0.000134759	opuCA	Carnitine transport ATP-binding protein OpuCA	CDS				2581624	2582850	-	1227		3.6.3.32	17.585	15.893	15.795	21.037	10.594	8.577	5.401	7.526	14.832	13.211	20.586	15.35
NRS384_00268	NRS384_SCV_00268	-1.15017	0.450572	0.00992154	0.0019098	glcU_1	putative glucose uptake protein GlcU	CDS				316080	316961	-	882	COG:COG4975		103.218	100.348	90.532	143.389	51.347	67.422	34.94	44.958	101.809	53.917	124.044	103.026
NRS384_00994	NRS384_SCV_01221	-1.14925	0.45086	0.000389959	1.79128e-05	slyA_2	Transcriptional regulator SlyA	CDS	-	yes		1338900	1339319	-	420			41.048	37.701	40.836	31.938	14.183	17.153	18.409	18.052	19.933	33.442	22.755	30.54
NRS384_02079	NRS384_SCV_02078	-1.1423	0.453037	0.0103878	0.00204499	ilvA	L-threonine dehydratase biosynthetic IlvA	CDS				2180543	2181811	+	1269	COG:COG1171	4.3.1.19	31.111	43.667	43.422	25.112	14.183	16.677	16.578	15.396	17.618	24.034	42.569	16.629
NRS384_00009	NRS384_SCV_00009	-1.1359	0.45505	0.00473477	0.000655929	serS	Serine--tRNA ligase	CDS				12270	13556	+	1287		6.1.1.11	616.448	905.495	663.279	1021.96	286.894	495.681	309.998	360.253	495.068	544.144	816.338	501.114
NRS384_01339	NRS384_SCV_00877	-1.13454	0.455481	0.0270739	0.00799483	dapA	4-hydroxy-tetrahydrodipicolinate synthase	CDS	-			962961	963848	-	888	COG:COG0329	4.3.3.7	24.816	35.592	34.617	31.072	12.504	23.729	11.459	11.658	39.909	17.891	53.802	36.669
NRS384_02661	NRS384_SCV_02660	-1.11847	0.460581	6.35452e-05	3.35339e-07		hypothetical protein	CDS				2792569	2793027	+	459			20.394	15.122	15.3	17.675	8.278	6.814	7.796	8.313	13.975	14.674	11.763	12.419
NRS384_00829	NRS384_SCV_01386	-1.11549	0.461534	0.00788242	0.00135636		hypothetical protein	CDS	-			1506157	1506270	-	114			1.821	1.903	2.201	3.515	0.926	0.81	1.362	1.082	1.372	1.267	1.736	1.013
NRS384_02337	NRS384_SCV_02336	-1.11539	0.461567	0.000327069	1.27585e-05		hypothetical protein	CDS				2436532	2437224	+	693			108.577	110.326	111.665	133.965	65.24	53.127	46.446	49.532	75.788	121.094	112.522	107.663
NRS384_00968	NRS384_SCV_01247	-1.10666	0.464369	0.0138259	0.00310995		hypothetical protein	CDS	-			1363276	1363845	+	570			3.746	4.012	2.862	3.515	1.621	1.668	1.362	1.82	2.1	3.754	5.641	4.744
NRS384_00267	NRS384_SCV_00267	-1.10508	0.464877	0.00535929	0.000777615	rbsD	D-ribose pyranase	CDS				315661	316065	-	405	COG:COG1869	5.4.99.62	66.28	69.024	64.611	93.419	36.122	43.503	25.594	31.382	67.472	41.583	82.584	71.047
NRS384_00184	NRS384_SCV_00184	-1.10019	0.466453	0.00203305	0.000200636	grsB	Gramicidin S synthase 2	CDS				203936	211111	+	7176			1209.43	1499.92	1382.97	1756.47	835.154	602.793	622.908	649.33	1270.31	1073.76	2108.75	1228.27
NRS384_00830	NRS384_SCV_01385	-1.09593	0.467835	0.00109699	8.19842e-05	ywqG	putative protein YwqG	CDS	-			1505277	1506155	-	879	COG:COG3878		30.019	35.181	35.332	50.275	17.714	17.868	17.658	15.642	20.833	22.035	29.649	19.401
NRS384_00181	NRS384_SCV_00181	-1.09578	0.467884	0.0397859	0.0133007		hypothetical protein	CDS				200296	200655	+	360			184.118	136.66	141.935	194.938	132.275	35.736	93.502	74.52	91.563	285.722	121.441	182.761
NRS384_02544	NRS384_SCV_02543	-1.0932	0.468721	0.000274379	1.02029e-05	catE_2	Catechol-2,3-dioxygenase	CDS				2663272	2664078	+	807	COG:COG2514	1.13.11.2	34.961	31.066	31.315	47.932	17.077	18.916	15.591	15.248	28.292	27.69	28.878	25.903
NRS384_02518	NRS384_SCV_02517	-1.09215	0.469061	0.00339796	0.000401363		Putative surface protein	CDS				2628625	2629191	-	567			35.273	35.952	37.314	45.64	25.876	20.346	15.591	12.494	44.024	29.494	24.828	27.236
NRS384_00643	NRS384_SCV_01572	-1.08347	0.471894	0.0458079	0.0162591	mrpA	Na(+)/H(+) antiporter subunit A	CDS	-			1698493	1700895	-	2403	COG:COG1009		49.476	54.674	54.319	139.518	30.97	35.593	29.821	30.152	78.36	46.751	80.366	140.762
NRS384_02453	NRS384_SCV_02452	-1.07972	0.473122	0.0142916	0.00327908		putative ABC transporter ATP-binding protein	CDS				2557079	2558812	-	1734	COG:COG1132		26.013	23.557	39.955	61.125	25.008	17.391	13.948	12.1	29.021	28.47	28.685	29.261
NRS384_01358	NRS384_SCV_00858	-1.07017	0.476261	0.0182362	0.00464048	odhA	2-oxoglutarate dehydrogenase E1 component	CDS	-			942938	945736	+	2799		1.2.4.2	267.098	293.637	336.262	393.746	161.045	216.75	118.345	126.561	406.763	187.735	414.027	478.942
NRS384_02409	NRS384_SCV_02408	-1.06529	0.477877	0.004607	0.000621893	sarZ	HTH-type transcriptional regulator SarZ	CDS		yes		2512893	2513339	+	447			268.555	324.908	379.024	223.412	112.651	173.772	131.213	145.891	148.448	296.496	193.177	243.042
NRS384_02586	NRS384_SCV_02585	-1.06475	0.478057	0.0190641	0.00491371	crtM	Dehydrosqualene synthase	CDS				2709378	2710241	-	864	COG:COG1562	2.5.1.96	8.792	8.538	8.31	19.102	5.384	4.955	4.274	5.312	16.718	8.824	9.208	14.071
NRS384_00191	NRS384_SCV_00191	-1.06457	0.478116	7.357e-05	6.36e-07	brnQ_1	Branched-chain amino acid transport system 2 carrier protein	CDS				217385	218740	-	1356	COG:COG1114		436.597	431.531	431.197	345.763	191.61	219.323	174.136	196.162	381.772	376.786	420.197	363.177
NRS384_00266	NRS384_SCV_00266	-1.06363	0.478428	0.00780392	0.00132863	rbsK/rbiA	Bifunctional ribokinase/ribose-5-phosphate isomerase A	CDS				314719	315633	-	915			145.723	145.61	128.011	198.452	79.654	92.675	53.725	69.945	138.588	82.289	170.567	144.066
NRS384_00650	NRS384_SCV_01565	-1.06259	0.47877	0.000154082	3.42653e-06	nhaK_1	Sodium, potassium, lithium and rubidium/H(+) antiporter	CDS	-			1692678	1694720	-	2043	COG:COG0025		456.678	385.806	331.915	468.624	203.014	219.752	176.203	179.093	323.258	372.301	362.538	282.163
NRS384_00848	NRS384_SCV_01367	-1.06225	0.478884	0.000219412	7.51676e-06		hypothetical protein	CDS	-			1492119	1492463	-	345			20.862	19.236	20.693	26.997	11.404	9.958	8.876	11.412	20.705	17.014	16.247	19.134
NRS384_02727	NRS384_SCV_02726	-1.05714	0.480584	0.0113536	0.00231376	cspLA	Cold shock-like protein CspLA	CDS		yes		2870202	2870402	+	201	COG:COG1278		3055.81	5347.23	5131.99	3103.16	1182.6	2117.09	2290.35	2408.19	2837.39	2781.17	3430.81	3149.84
NRS384_00559	NRS384_SCV_01656	-1.05631	0.48086	0.00554531	0.000816735	sdrD	Serine-aspartate repeat-containing protein D	CDS	-			1777884	1782029	-	4146			40.06	27.826	38.249	43.755	25.645	17.058	16.249	13.773	35.322	23.546	16.97	18.175
NRS384_00200	NRS384_SCV_00200	-1.04337	0.485191	9.44152e-05	1.24558e-06	hsdR	Type-1 restriction enzyme R protein	CDS				229168	231957	+	2790		3.1.21.3	447.938	424.639	402.304	411.574	223.449	233.332	171.037	191.685	375.342	318.335	303.867	276.407
NRS384_00249	NRS384_SCV_00249	-1.04325	0.485231	0.00138894	0.000118488	tarI'	Ribitol-5-phosphate cytidylyltransferase 2	CDS				294737	295453	+	717	COG:COG1211	2.7.7.40	212.628	230.373	217.112	248.575	115.14	142.753	92.328	94.49	206.018	134.744	208.267	182.335
NRS384_02076	NRS384_SCV_02075	-1.03948	0.486503	0.0135374	0.00302061	leuB	3-isopropylmalate dehydrogenase	CDS				2177525	2178571	+	1047	COG:COG0473	1.1.1.85	24.348	35.952	30.049	18.796	12.272	12.627	12.022	14.412	15.389	18.33	33.313	13.431
NRS384_02582	NRS384_SCV_02581	-1.03316	0.488638	0.000468281	2.39006e-05	copZ	Copper chaperone CopZ	CDS				2704960	2705166	+	207	COG:COG2608		118.41	141.495	103.19	134.322	50.247	69.899	55.885	65.715	74.16	74.1	87.453	67.583
NRS384_02562	NRS384_SCV_02561	-1.03208	0.489004	0.0432395	0.0150542	ydaP	Putative thiamine pyrophosphate-containing protein YdaP	CDS				2680362	2682101	-	1740	COG:COG0028		103.01	122.259	132.799	261.309	65.298	84.194	60.394	73.339	158.221	81.607	206.82	211.223
NRS384_00008	NRS384_SCV_00008	-1.02461	0.491545	0.000218399	7.24546e-06	hutH	Histidine ammonia-lyase	CDS				10377	11891	+	1515		4.3.1.3	46.042	42.536	33.406	47.219	23.04	16.248	20.804	22.676	34.679	39.195	36.254	29.581
NRS384_01345	NRS384_SCV_00871	-1.02331	0.491987	0.0417583	0.0142949		hypothetical protein	CDS	-			957216	957617	+	402			1.249	0.772	2.256	1.681	0.868	0.762	0.657	0.443	0.686	1.365	1.205	0.799
NRS384_01341	NRS384_SCV_00875	-1.01834	0.493685	0.00174191	0.000163839	dapH_2	2,3,4,5-tetrahydropyridine-2,6-dicarboxylate N-acetyltransferase	CDS	-			961496	962215	-	720	COG:COG2171	2.3.1.89	36.678	39.141	36.268	38.458	21.477	21.013	16.578	15.543	32.15	23.936	43.341	28.675
NRS384_02633	NRS384_SCV_02632	-1.00829	0.497134	0.043347	0.0151074	gbsA	Betaine aldehyde dehydrogenase	CDS				2756986	2758476	-	1491	COG:COG1012	1.2.1.8	56.76	40.376	48.21	74.878	62.114	12.817	21.556	29.168	36.823	29.64	26.178	26.01
NRS384_00644	NRS384_SCV_01571	-1.00823	0.497157	0.00536015	0.000780396	mrpB	Na(+)/H(+) antiporter subunit B	CDS	-			1698081	1698506	-	426	COG:COG2111		9.937	9.721	12.768	17.828	4.978	6.194	6.058	6.886	12.989	9.799	12.101	13.804
NRS384_01340	NRS384_SCV_00876	-1.00545	0.498113	0.0103826	0.00204019	dapB	4-hydroxy-tetrahydrodipicolinate reductase	CDS	-			962242	962964	-	723	COG:COG0289	1.17.1.8	31.059	39.964	37.203	32.957	20.724	21.823	14.042	14.412	37.337	21.645	48.933	32.299
NRS384_00849	NRS384_SCV_01366	-1.0027	0.499065	0.00202754	0.000197358		hypothetical protein	CDS	-			1491688	1491894	-	207			8.636	9.31	10.732	11.206	7.12	4.955	3.287	5.066	9.216	8.775	8.099	9.327
NRS384_01796	NRS384_SCV_00420	-0.997491	0.50087	0.00519655	0.000745239		hypothetical protein	CDS	+			470706	471176	-	471			2.653	3.549	3.027	2.19	1.563	1.715	1.174	1.181	3.386	2.194	2.844	2.665
NRS384_00250	NRS384_SCV_00250	-0.992355	0.502657	0.000914789	6.23644e-05	tarJ'	Ribulose-5-phosphate reductase 2	CDS				295446	296471	+	1026	COG:COG1063	1.1.1.405	402.624	406.534	402.469	455.482	220.67	253.534	178.316	188.046	388.116	251.207	361.863	311.424
NRS384_00475	NRS384_SCV_01740	-0.985488	0.505055	0.0080802	0.00140218	veg	Protein Veg	CDS	-			1871675	1871938	-	264	COG:COG4466		648.132	1049.46	1163.77	912.086	379.226	442.696	565.708	489.814	579.302	886.074	857.413	1149.17
NRS384_00131	NRS384_SCV_00131	-0.97839	0.507546	0.0167088	0.00413028	wbgU	UDP-N-acetylglucosamine 4-epimerase	CDS				148514	149485	+	972		5.1.3.7	2.081	2.109	2.146	1.834	0.753	1.239	0.845	1.328	1.629	1.17	2.218	2.398
NRS384_00251	NRS384_SCV_00251	-0.974501	0.508916	0.000340241	1.39936e-05	tarK	Teichoic acid ribitol-phosphate polymerase TarK	CDS				296493	298187	+	1695	COG:COG1887	2.7.8.14	711.498	715.704	683.091	809.192	393.235	424.114	319.203	346.873	649.946	479.063	637.19	546.151
NRS384_00832	NRS384_SCV_01383	-0.971367	0.510023	0.00163456	0.000150316		hypothetical protein	CDS	-			1503860	1504156	-	297			23.776	20.882	23.885	30.613	13.083	11.531	12.304	12.887	14.703	23.79	24.635	23.238
NRS384_02652	NRS384_SCV_02651	-0.966615	0.511705	0.018663	0.00478432	clfB	Clumping factor B	CDS				2780059	2782758	-	2700			537.526	670.288	682.981	490.833	254.766	367.889	265.619	326.264	1069.27	398.821	479.544	440.407
NRS384_00675	NRS384_SCV_01540	-0.963002	0.512988	0.000470483	2.41845e-05		hypothetical protein	CDS	-			1665778	1666206	-	429			144.422	133.883	161.417	120.671	72.36	61.037	81.057	70.929	91.949	136.06	87.887	122.587
NRS384_00648	NRS384_SCV_01567	-0.957681	0.514884	0.00273078	0.00030165	mrpF	Na(+)/H(+) antiporter subunit F	CDS	-			1695472	1695774	-	303	COG:COG2212		9.469	12.653	11.557	12.683	5.094	6.242	5.025	7.427	11.06	8.58	12.101	10.82
NRS384_02496	NRS384_SCV_02495	-0.949939	0.517654	0.00153097	0.000137302	abgT	p-aminobenzoyl-glutamate transport protein	CDS				2608705	2610243	+	1539	COG:COG2978		50.881	48.348	56.356	46.302	30.565	25.635	22.73	25.283	58.985	39.536	63.203	62.466
NRS384_00676	NRS384_SCV_01539	-0.948143	0.518299	0.000129176	2.50143e-06		hypothetical protein	CDS	-			1665063	1665569	+	507			85.634	75.196	76.333	75.948	43.358	37.404	41.374	39.252	50.068	76.829	66.578	62.306
NRS384_02077	NRS384_SCV_02076	-0.947128	0.518664	0.0372265	0.0121465	leuC	3-isopropylmalate dehydratase large subunit	CDS				2178585	2179955	+	1371	COG:COG0065	4.2.1.33	27.782	42.176	38.469	20.63	17.482	15.152	14.23	17.363	17.404	23.595	44.98	15.776
NRS384_02660	NRS384_SCV_02659	-0.944226	0.519708	0.000555472	3.17933e-05	isaB	Immunodominant staphylococcal antigen B	CDS				2791784	2792311	-	528			117.733	92.633	109.794	125.102	55.052	54.366	57.106	62.37	78.403	95.062	81.378	121.414
NRS384_02520	NRS384_SCV_02519	-0.943181	0.520085	0.0440196	0.01539	sarT	HTH-type transcriptional regulator SarT	CDS		yes		2632277	2632633	-	357			1.405	2.52	2.532	1.07	0.868	0.81	0.657	1.377	2.358	3.51	2.362	2.079
NRS384_02572	NRS384_SCV_02571	-0.940088	0.521201	0.0222917	0.00611133	clpL	ATP-dependent Clp protease ATP-binding subunit ClpL	CDS				2690914	2693019	+	2106	COG:COG0542		658.485	919.794	843.848	879.078	343.046	663.449	361.187	396.553	948.256	614.538	1418.72	1015.34
NRS384_01726	NRS384_SCV_00490	-0.93136	0.524364	0.000831627	5.25286e-05	isdH	Iron-regulated surface determinant protein H	CDS	+			549366	552053	+	2688			115.964	86.615	89.486	76.966	54.357	49.649	48.606	39.104	75.874	65.812	50.861	50.261
NRS384_00716	NRS384_SCV_01499	-0.930836	0.524554	0.0110439	0.00221442		hypothetical protein	CDS	-			1626701	1627165	-	465			234.79	180.79	193.942	183.528	104.836	64.611	134.923	122.085	110.768	208.405	93.768	107.717
NRS384_00290	NRS384_SCV_00290	-0.928478	0.525412	0.0110733	0.00222839		hypothetical protein	CDS				341377	342054	+	678			8.584	7.406	7.815	13.346	5.384	5.241	3.992	4.378	9.859	5.704	5.882	5.33
NRS384_00171	NRS384_SCV_00171	-0.926245	0.526226	0.00084596	5.55132e-05	isdI	Heme oxygenase (staphylobilin-producing) 2	CDS				191016	191342	-	327	COG:COG2329	1.14.99.48	490.495	469.746	562.07	441.016	216.676	342.731	228.143	252.728	403.419	479.989	422.753	449.041
NRS384_01252	NRS384_SCV_00964	-0.920638	0.528275	0.000524916	2.90876e-05		hypothetical protein	CDS	-			1055267	1055452	-	186			25.076	21.397	24.49	25.01	15.283	14.342	10.379	11.018	18.733	26.666	21.598	21.266
NRS384_02538	NRS384_SCV_02537	-0.914663	0.530468	0.00115071	8.97748e-05	fbp	Fructose-1,6-bisphosphatase class 3	CDS				2657003	2658967	+	1965		3.1.3.11	115.132	95.153	97.081	131.266	63.735	69.042	45.929	53.713	108.11	87.164	108.954	97.696
NRS384_00831	NRS384_SCV_01384	-0.914342	0.530586	0.00509261	0.000725924	rnmV_1	Ribonuclease M5	CDS	-			1504149	1504538	-	390		3.1.26.8	23.411	27.311	27.462	38.865	15.109	12.436	16.719	16.724	18.604	24.034	29.263	28.888
NRS384_01102	NRS384_SCV_01114	-0.911632	0.531583	0.00730409	0.00120359		hypothetical protein	CDS	-			1224273	1224554	+	282			28.666	36.261	37.148	33.007	14.298	21.823	21.509	14.658	18.776	33.394	30.324	26.969
NRS384_00645	NRS384_SCV_01570	-0.911134	0.531767	0.00558093	0.000833621	mrpC	Na(+)/H(+) antiporter subunit C	CDS	-			1697740	1698084	-	345	COG:COG1006		7.648	7.664	7.98	11.512	4.168	5.003	4.086	4.87	8.402	5.899	6.026	9.167
NRS384_01420	NRS384_SCV_00796	-0.910049	0.532167	0.00473477	0.000654755	rpsA	30S ribosomal protein S1	CDS	+			849765	850940	+	1176			1535.11	1606.59	1569.65	2265.65	1135.54	1028.43	827.241	709.487	1257.45	1568.57	1928.06	1949.18
NRS384_00048	NRS384_SCV_00048	-0.904606	0.534178	0.000129176	2.543e-06		hypothetical protein	CDS				56391	57011	+	621			310.643	309.53	315.404	301.804	155.777	185.35	153.285	164.485	220.893	287.574	254.355	287.706
NRS384_00707	NRS384_SCV_01508	-0.902963	0.534787	0.0126504	0.00273023	yciC_1	Putative metal chaperone YciC	CDS	-			1635110	1636036	-	927	COG:COG0523		71.899	69.847	90.367	88.376	38.38	70.709	35.926	32.71	68.287	56.501	81.475	71.793
NRS384_00173	NRS384_SCV_00173	-0.898927	0.536286	0.00908265	0.00171521	aldA	Putative aldehyde dehydrogenase AldA	CDS				192159	193646	+	1488		1.2.1.3	42.713	39.553	41.001	61.634	25.818	25.301	21.744	24.299	46.682	26.812	47.535	49.355
NRS384_00932	NRS384_SCV_01283	-0.8965	0.537188	0.0109219	0.00217403	appA	Oligopeptide-binding protein AppA	CDS	-			1401136	1402851	-	1716			1.821	2.057	1.981	2.139	1.331	1.191	1.221	0.639	1.415	1.267	1.832	1.652
NRS384_00769	NRS384_SCV_01446	-0.886293	0.541002	0.00424607	0.000555645	comFA	ComF operon protein 1	CDS	-			1567328	1568410	-	1083	COG:COG4098	3.6.4.12	4.006	4.372	4.403	5.45	2.026	2.335	3.1	2.312	3.601	2.632	3.519	3.518
NRS384_00288	NRS384_SCV_00288	-0.885147	0.541432	0.0282076	0.0085258	esxC	ESAT-6 secretion system extracellular protein C	CDS				340658	341050	+	393			3.694	3.858	4.403	7.692	3.763	2.287	1.878	2.509	6.001	4.192	3.423	4.37
NRS384_02484	NRS384_SCV_02483	-0.87461	0.545401	0.00157587	0.000142477		hypothetical protein	CDS				2595928	2596677	+	750			98.328	81.471	71.545	71.058	44.748	43.741	41.703	43.285	54.827	95.988	71.061	54.738
NRS384_00649	NRS384_SCV_01566	-0.874173	0.545567	0.00265947	0.000285047		hypothetical protein	CDS	-			1695060	1695497	-	438			11.862	16.51	16.62	16.962	7.873	9.005	7.655	8.706	13.332	10.627	14.415	11.779
NRS384_00289	NRS384_SCV_00289	-0.873074	0.545982	0.0142916	0.00329309	esxB	ESAT-6 secretion system extracellular protein B	CDS				341066	341380	+	315			5.723	4.115	5.063	7.946	3.994	2.907	2.489	2.853	6.216	3.705	3.664	4.584
NRS384_00898	NRS384_SCV_01317	-0.86609	0.548632	0.00214288	0.000213273		putative oxidoreductase	CDS	-			1445364	1446491	-	1128		1.-.-.-	83.761	77.665	59.217	82.773	50.015	31.019	42.924	42.646	45.096	61.278	52.983	37.522
NRS384_02501	NRS384_SCV_02500	-0.865148	0.54899	0.043937	0.0153451		putative oxidoreductase	CDS				2613025	2613720	-	696		1.-.-.-	63.003	90.164	82.057	81.143	36.759	56.177	36.114	44.712	74.502	36.855	104.664	75.791
NRS384_02566	NRS384_SCV_02565	-0.856421	0.552321	0.0289552	0.00884595		hypothetical protein	CDS				2684483	2684701	+	219			1206.41	1727.46	1654.45	1480.24	522.731	1008.23	887.87	1008.45	860.293	1530.15	1532.16	1753.74
NRS384_02718	NRS384_SCV_02717	-0.849648	0.55492	0.0141519	0.00322454	nixA	High-affinity nickel-transport protein NixA	CDS				2862161	2863177	+	1017	COG:COG3376		22.631	18.259	19.427	36.675	12.504	14.294	11.647	13.084	22.548	17.842	24.732	28.728
NRS384_00291	NRS384_SCV_00291	-0.841954	0.557888	0.0349357	0.0112207	esxD	ESAT-6 secretion system extracellular protein D	CDS				342060	342371	+	312			5.307	3.703	4.843	8.201	4.168	3.574	2.207	2.263	5.358	3.266	3.712	4.157
NRS384_00265	NRS384_SCV_00265	-0.841651	0.558005	0.0141116	0.00321022	ubiE	Ubiquinone/menaquinone biosynthesis C-methyltransferase UbiE	CDS				313707	314468	-	762		2.1.1.163	339.205	376.24	397.791	348.769	180.611	333.535	150.045	185.734	274.09	270.658	379.556	287.386
NRS384_02406	NRS384_SCV_02405	-0.837138	0.559753	0.0181787	0.0046126		hypothetical protein	CDS				2509911	2510267	+	357			188.748	229.138	258.608	207.264	101.536	139.275	118.486	131.922	125.728	315.264	218.535	237.179
NRS384_00479	NRS384_SCV_01736	-0.83665	0.559942	0.0384383	0.01271	spoVG	Putative septation protein SpoVG	CDS	-			1868908	1869210	-	303			191.193	219.88	274.458	418.604	156.762	178.489	127.55	129.856	304.654	245.698	417.883	483.952
NRS384_00900	NRS384_SCV_01315	-0.836399	0.56004	0.00589002	0.000897567	gluD	NAD-specific glutamate dehydrogenase	CDS	-			1442513	1443757	-	1245		1.4.1.2	219.079	262.056	232.302	292.483	136.674	146.898	134.312	138.956	304.568	198.509	340.121	337.327
NRS384_00020	NRS384_SCV_00020	-0.835587	0.560355	0.000123638	2.25411e-06	walR	Transcriptional regulatory protein WalR	CDS		yes		24409	25110	+	702	COG:COG0745		232.657	230.424	213.15	255.91	146.4	129.84	119.754	124.052	211.376	187.979	217.282	193.687
NRS384_00415	NRS384_SCV_01800	-0.834616	0.560732	0.0337293	0.0107717	lpl2_7	putative lipoprotein	CDS				1937811	1938614	-	804			1.561	1.646	1.321	1.477	1.1	1.144	0.423	0.885	0.986	1.609	1.35	1.386
NRS384_01357	NRS384_SCV_00859	-0.834088	0.560938	0.00878586	0.00161752	odhB	Dihydrolipoyllysine-residue succinyltransferase component of 2-oxoglutarate dehydrogenase complex	CDS	-			945750	947018	+	1269		2.3.1.61	164.556	160.834	182.11	189.946	112.709	114.879	83.922	81.75	221.407	124.068	193.707	219.964
NRS384_02194	NRS384_SCV_02193	-0.83246	0.561571	0.000725197	4.36228e-05	salA	Iron-sulfur cluster carrier protein	CDS				2303752	2304816	-	1065	COG:COG0489		185.366	201.364	177.102	196.415	97.658	129.698	88.007	113.132	177.426	158.193	177.027	163.147
NRS384_00172	NRS384_SCV_00172	-0.830921	0.56217	0.000276222	1.04394e-05	ybaN	Inner membrane protein YbaN	CDS				191349	191732	-	384	COG:COG2832		367.819	313.85	358.992	297.576	173.896	216.845	168.548	189.324	282.921	359.578	277.014	280.617
NRS384_00185	NRS384_SCV_00185	-0.824992	0.564485	0.00151627	0.000135431		hypothetical protein	CDS				211124	211768	+	645			160.55	195.552	183.541	210.881	115.024	96.344	99.748	109.099	157.964	173.208	236.18	168.051
NRS384_00270	NRS384_SCV_00270	-0.821928	0.565685	0.025611	0.00734236		hypothetical protein	CDS				318571	318963	+	393			16.96	20.985	24.105	16.962	6.947	13.77	10.52	14.166	11.66	20.524	16.102	18.281
NRS384_00646	NRS384_SCV_01569	-0.819394	0.56668	0.00139703	0.000120197	mnhD1_2	Na(+)/H(+) antiporter subunit D1	CDS	-			1696254	1697750	-	1497	COG:COG0651		28.822	30.5	31.315	36.981	16.73	17.201	17.094	20.757	27.649	22.717	29.36	30.22
NRS384_00619	NRS384_SCV_01596	-0.813377	0.569048	0.0101971	0.00197615		hypothetical protein	CDS	-			1719966	1720472	-	507			1833.53	2129.37	2544.64	2100.1	1084.48	1472.94	1259.76	1071.21	1218.53	1903.53	1848.37	2400.68
NRS384_00094	NRS384_SCV_00094	-0.797995	0.575148	0.0218759	0.0059734		hypothetical protein	CDS				101826	102359	-	534			5.203	4.218	4.733	4.737	2.605	2.382	2.865	2.902	2.786	6.435	5.158	6.076
NRS384_01797	NRS384_SCV_00419	-0.796782	0.575632	0.0198671	0.00517138		hypothetical protein	CDS	+			470321	470665	-	345			1.977	1.594	1.596	2.241	1.1	1.048	0.798	1.279	2.615	1.657	2.555	1.759
NRS384_00899	NRS384_SCV_01316	-0.78964	0.578488	0.0358419	0.011564	rocD2_2	Ornithine aminotransferase 2	CDS	-			1443866	1445056	-	1191		2.6.1.13	47.915	59.612	62.905	75.948	40.174	37.118	31.981	31.234	87.577	47.092	99.457	100.894
NRS384_02494	NRS384_SCV_02493	-0.789637	0.57849	0.0462678	0.0164628		hypothetical protein	CDS				2607026	2607391	-	366			5.046	5.503	6.659	8.557	3.936	2.716	3.992	3.984	4.201	6.776	7.955	10.02
NRS384_01080	NRS384_SCV_01135	-0.788894	0.578788	0.00747331	0.00124782	zapA	Cell division protein ZapA	CDS	-			1245700	1245966	-	267	COG:COG3027		80.275	58.532	72.646	61.736	39.19	31.591	45.413	41.023	48.825	95.988	50.958	60.814
NRS384_02681	NRS384_SCV_02680	-0.786968	0.579561	0.0314929	0.00993124		hypothetical protein	CDS				2826719	2827330	-	612			23.047	18.568	16.896	35.351	13.025	14.771	11.647	12.592	22.891	17.55	30.179	30.7
NRS384_02470	NRS384_SCV_02469	-0.785049	0.580332	0.0013833	0.000117502	opuCC	Carnitine transport binding protein OpuCC	CDS				2580034	2580975	-	942			26.481	23.505	19.868	29.951	17.656	12.674	13.102	14.068	22.505	21.304	24.009	24.624
NRS384_00779	NRS384_SCV_01436	-0.781822	0.581632	0.000107878	1.7048e-06	hprK	HPr kinase/phosphorylase	CDS	-			1552651	1553583	-	933		2.7.11.-	234.322	234.436	208.912	224.125	149.236	120.406	131.354	122.134	221.064	225.175	234.059	188.784
NRS384_02177	NRS384_SCV_02176	-0.781628	0.58171	0.0290355	0.00888108	mtlD	Mannitol-1-phosphate 5-dehydrogenase	CDS				2282798	2283904	+	1107	COG:COG0246	1.1.1.17	26.377	22.117	22.234	47.27	15.109	17.487	15.826	16.38	29.664	22.912	29.938	38.908
NRS384_02329	NRS384_SCV_02328	-0.77773	0.583284	0.00131075	0.000109771		Putative 2-hydroxyacid dehydrogenase	CDS				2426502	2427455	+	954		1.1.1.-	219.755	185.317	191.741	241.036	123.997	136.368	112.475	112.099	197.53	211.671	254.5	263.349
NRS384_02471	NRS384_SCV_02470	-0.776621	0.583733	0.00522314	0.000754052	opuCB	Carnitine transport permease protein OpuCB	CDS				2580992	2581627	-	636			11.446	8.435	8.035	13.244	7.641	5.48	5.542	5.066	10.888	10.237	10.944	9.381
NRS384_00442	NRS384_SCV_01773	-0.769045	0.586806	0.0268774	0.00791722	sle1_2	N-acetylmuramoyl-L-alanine amidase sle1	CDS	-			1909526	1910530	-	1005	COG:COG1388	3.5.1.28	491.743	382.36	478.527	777.05	451.471	259.49	277.594	249.973	455.974	489.934	283.088	317.127
NRS384_00821	NRS384_SCV_01394	-0.766737	0.587745	0.0165379	0.00404764	argO	Arginine exporter protein ArgO	CDS	-			1510798	1511415	+	618	COG:COG1279		93.75	88.106	99.118	70.446	45.269	73.616	46.54	43.187	69.016	86.774	106.737	111.607
NRS384_00637	NRS384_SCV_01578	-0.765807	0.588124	0.00878586	0.00161624		hypothetical protein	CDS	-			1703144	1703464	+	321			7.075	6.429	5.669	6.826	2.952	3.812	4.978	3.591	5.273	5.801	7.328	4.69
NRS384_01081	NRS384_SCV_01134	-0.751232	0.594096	0.00522314	0.000752336		hypothetical protein	CDS	-			1245178	1245699	-	522			161.174	134.294	139.238	133.711	83.185	70.709	90.59	91.932	85.776	170.429	96.998	116.458
NRS384_00696	NRS384_SCV_01519	-0.742226	0.597816	0.0171311	0.00428433		hypothetical protein	CDS	-			1644723	1645166	-	444			5.203	4.578	4.018	6.826	3.821	2.859	2.583	2.902	3.215	3.315	4.532	4.903
NRS384_00105	NRS384_SCV_00105	-0.742011	0.597905	0.000199835	5.53681e-06	rhaR_1	HTH-type transcriptional activator RhaR	CDS		yes		113775	116012	+	2238			158.417	124.11	123.828	149.654	89.611	85.48	75.656	78.799	142.061	132.745	125.346	134.099
NRS384_00325	NRS384_SCV_00325	-0.741085	0.598289	0.00537313	0.000787458	lip2	Lipase 2	CDS				372636	374708	+	2073	COG:COG1075	3.1.1.3	3393.93	3371.09	2820.36	4702.59	2586.85	1985.34	2043.28	1804.31	3084.86	2663	3486.3	3047.3
NRS384_00562	NRS384_SCV_01653	-0.740617	0.598483	0.00011814	1.98121e-06	gtf1_1	Glycosyltransferase Gtf1	CDS	-			1770821	1772311	+	1491		2.4.1.-	233.75	218.594	224.101	240.425	137.485	142.229	130.414	135.365	228.694	206.601	228.852	225.986
NRS384_00724	NRS384_SCV_01491	-0.725367	0.604843	0.0190973	0.00493172	csbB	Putative glycosyltransferase CsbB	CDS	-			1616915	1617898	-	984	COG:COG0463	2.4.-.-	121.583	103.074	103.135	199.828	74.329	79.81	73.167	77.865	118.912	117.584	155.284	154.566
NRS384_02305	NRS384_SCV_02304	-0.724366	0.605263	0.0160458	0.00387251	modA	Molybdate-binding protein ModA	CDS				2402628	2403410	-	783	COG:COG0725		112.791	117.218	124.819	121.842	69.871	111.353	54.054	62.715	108.324	84.142	109.388	97.91
NRS384_00647	NRS384_SCV_01568	-0.72235	0.606109	0.0144889	0.00335416	mrpE	Na(+)/H(+) antiporter subunit E	CDS	-			1695771	1696253	-	483	COG:COG1863		3.798	5.709	4.733	4.992	3.126	3.049	2.536	2.755	4.458	3.754	5.978	4.744
NRS384_00397	NRS384_SCV_00397	-0.714613	0.609368	0.0158105	0.0038042		hypothetical protein	CDS				444287	444439	-	153			2.653	3.189	2.532	3.311	1.679	1.858	1.644	1.82	2.315	2.194	3.085	3.518
NRS384_00709	NRS384_SCV_01506	-0.713365	0.609896	0.000219412	7.599e-06		hypothetical protein	CDS	-			1633777	1634064	-	288			43.389	39.501	44.138	39.375	25.818	27.255	21.931	26.07	40.295	44.508	39.677	38.375
NRS384_00099	NRS384_SCV_00099	-0.713012	0.610045	0.0426085	0.0147569	plc	1-phosphatidylinositol phosphodiesterase	CDS				108392	109378	+	987		4.6.1.13	20.862	24.637	21.574	29.136	13.256	18.106	12.633	14.363	18.176	22.132	40.834	23.931
NRS384_00021	NRS384_SCV_00021	-0.708815	0.611823	0.000831627	5.2348e-05	walK	Sensor protein kinase WalK	CDS				25123	26949	+	1827		2.7.13.3	585.805	539.748	508.961	583.285	399.256	327.103	301.733	326.313	618.053	459.124	494.392	440.887
NRS384_00684	NRS384_SCV_01531	-0.706643	0.612744	0.0118159	0.00244215	sle1_1	N-acetylmuramoyl-L-alanine amidase sle1	CDS	-			1655770	1656567	+	798	COG:COG1388	3.5.1.28	1371.54	1126.25	954.633	1109.72	678.509	511.881	927.412	701.223	710.517	1071.96	740.841	615.6
NRS384_02585	NRS384_SCV_02584	-0.705436	0.613257	0.00717512	0.00117711	crtN	Dehydrosqualene desaturase	CDS				2707858	2709366	-	1509		1.3.8.2	26.689	24.997	23.995	36.93	18.987	15.2	14.558	19.478	30.993	23.4	22.707	27.342
NRS384_00728	NRS384_SCV_01487	-0.704575	0.613623	0.0205692	0.00544413		hypothetical protein	CDS	-			1613872	1614312	+	441			1241.59	1278.96	1130.36	1160.81	804.647	813.159	868.052	508.751	958.115	1831.04	1735.89	1606.32
NRS384_00081	NRS384_SCV_00081	-0.704442	0.61368	0.000377162	1.6775e-05		hypothetical protein	CDS				89874	90596	+	723			63.835	69.539	64.996	70.497	45.384	40.739	38.18	39.941	59.928	68.64	66.481	52.872
NRS384_01047	NRS384_SCV_01168	-0.704257	0.613759	0.00130581	0.000107605		hypothetical protein	CDS	-			1280556	1281170	+	615			412.197	380.714	353.158	464.804	215.518	253.344	252.516	258.581	260.244	369.279	300.54	284.935
NRS384_00067	NRS384_SCV_00067	-0.699914	0.615609	0.03191	0.0100977	argR_1	Arginine repressor	CDS		yes		74020	74466	-	447			4.006	2.417	3.192	3.617	2.721	1.668	1.503	2.312	3.086	4.095	4.917	4.53
NRS384_01317	NRS384_SCV_00899	-0.697178	0.616778	0.0055723	0.000828837	trpF	N-(5'-phosphoribosyl)anthranilate isomerase	CDS	-			988116	988751	-	636	COG:COG0135	5.3.1.24	1.353	1.234	1.266	1.324	0.753	0.858	0.845	0.689	0.986	0.829	1.012	0.959
NRS384_00780	NRS384_SCV_01435	-0.69662	0.617016	0.000340241	1.3971e-05	lgt	Prolipoprotein diacylglyceryl transferase	CDS	-			1551806	1552645	-	840		2.4.99.-	151.29	150.804	138.412	154.85	102.868	90.483	87.773	84.997	151.063	144.543	165.697	129.569
NRS384_00850	NRS384_SCV_01365	-0.695573	0.617464	0.000915458	6.27437e-05		hypothetical protein	CDS	-			1490643	1491701	-	1059			104.935	88.981	92.183	125.714	68.019	64.801	58.186	60.108	91.906	89.651	80.173	93.166
NRS384_02354	NRS384_SCV_02353	-0.691115	0.619375	0.0391397	0.0129847	yxeP_4	putative hydrolase YxeP	CDS				2452691	2453812	-	1122	COG:COG1473	3.-.-.-	9.937	10.75	11.557	10.187	6.773	9.958	4.978	5.361	12.217	9.116	15.524	12.259
NRS384_01007	NRS384_SCV_01208	-0.681531	0.623503	0.0389626	0.0129118	purK_2	N5-carboxyaminoimidazole ribonucleotide synthase	CDS	-			1321872	1322996	-	1125		6.3.4.18	1214.74	1230.71	1111.92	1310.82	993.016	455.228	880.215	807.076	1080.67	925.318	788.762	542.634
NRS384_00026	NRS384_SCV_00026	-0.679096	0.624556	0.00256534	0.000269347	rlmH	Ribosomal RNA large subunit methyltransferase H	CDS				33169	33648	+	480	COG:COG1576	2.1.1.177	41.464	35.798	33.351	43.908	27.265	28.255	20.288	20.757	34.722	32.906	33.313	32.086
NRS384_00174	NRS384_SCV_00174	-0.678756	0.624704	0.0140546	0.00319213	czcD_1	Cadmium, cobalt and zinc/H(+)-K(+) antiporter	CDS				194292	195251	+	960	COG:COG1230		30.227	29.369	32.526	30.613	15.109	25.015	17.188	20.118	24.177	30.371	33.458	36.989
NRS384_00811	NRS384_SCV_01404	-0.676634	0.625623	0.0309502	0.00969098	nuc	Thermonuclease	CDS	-			1516010	1516696	-	687	COG:COG1525	3.1.31.1	1372.43	1505.16	1768.98	2762.85	1274.93	1297.31	805.498	1134.18	1449.71	1226.88	1276.84	1252.94
NRS384_02692	NRS384_SCV_02691	-0.675625	0.626061	0.037295	0.0121995	lipA_2	Lipase 1	CDS				2836192	2838237	-	2046	COG:COG1075	3.1.1.3	15.035	12.704	14.034	19.305	13.372	7.624	9.017	8.51	20.705	16.77	23.864	31.34
NRS384_00723	NRS384_SCV_01492	-0.672523	0.627408	0.0131598	0.00291002		putative oxidoreductase/MSMEI_2347	CDS	-			1618030	1618869	-	840	COG:COG0656	1.-.-.-	78.246	68.87	60.923	116.341	51.231	51.507	43.581	50.516	68.244	72.686	82.921	77.336
NRS384_00781	NRS384_SCV_01434	-0.6722	0.627549	0.000367176	1.60631e-05	dapH_3	2,3,4,5-tetrahydropyridine-2,6-dicarboxylate N-acetyltransferase	CDS	-			1551313	1551798	-	486		2.3.1.89	97.391	103.125	99.778	103.81	66.051	67.041	58.139	61.239	104.509	98.767	106.496	89.222
NRS384_02469	NRS384_SCV_02468	-0.669053	0.628919	0.00140262	0.000121477	opuCD	Carnitine transport permease protein OpuCD	CDS				2579339	2580034	-	696			28.718	22.734	21.849	27.812	17.887	14.961	15.451	14.707	23.662	20.67	24.876	24.144
NRS384_02290	NRS384_SCV_02289	-0.668976	0.628953	0.00102982	7.47764e-05		hypothetical protein	CDS				2391266	2392030	-	765			32.828	30.089	32.25	35.198	22.345	20.06	18.785	20.364	28.292	37.44	37.7	35.23
NRS384_00708	NRS384_SCV_01507	-0.668897	0.628988	9.35664e-05	1.143e-06	ydhF	Oxidoreductase YdhF	CDS	-			1634099	1635007	-	909	COG:COG4989	1.-.-.-	319.8	296.517	306.654	291.668	189.353	200.693	184.656	184.898	267.06	264.662	266.794	266.067
NRS384_00080	NRS384_SCV_00080	-0.668018	0.629371	0.000449596	2.19635e-05		hypothetical protein	CDS				88849	89718	+	870			40.216	36.415	35.552	37.49	25.645	23.443	21.744	22.922	33.693	37.878	38.086	29.261
NRS384_01012	NRS384_SCV_01203	-0.664849	0.630755	0.0111034	0.0022462	purF	Amidophosphoribosyltransferase	CDS	-			1316583	1318067	-	1485		2.4.2.14	3628.97	4105.2	3781.82	4233	2694.24	2216.05	2456.18	2519.75	4176.55	2462.2	4140.8	3110.35
NRS384_00341	NRS384_SCV_00341	-0.664557	0.630882	0.00839544	0.00149335	glpT	Glycerol-3-phosphate transporter	CDS				389656	391014	-	1359	COG:COG2271		37.302	31.889	37.424	28.576	22.171	26.921	16.813	19.626	47.496	37.147	44.45	45.144
NRS384_00981	NRS384_SCV_01234	-0.663596	0.631303	0.0373608	0.0122462		hypothetical protein	CDS	-			1352046	1352162	+	117			15.087	18.825	18.657	22.463	8.741	11.102	12.304	15.248	12.903	20.816	19.766	22.279
NRS384_02550	NRS384_SCV_02549	-0.662733	0.631681	0.00165992	0.000154918		hypothetical protein	CDS				2669033	2669653	-	621			163.984	180.482	188.219	148.075	108.367	93.914	115.997	108.459	135.545	201.531	150.367	159.416
NRS384_02703	NRS384_SCV_02702	-0.662174	0.631925	0.0106508	0.00210454		hypothetical protein	CDS				2847799	2848296	-	498			9.989	9.361	8.861	10.086	7.873	6.48	5.729	4.476	10.374	7.849	9.787	7.622
NRS384_00023	NRS384_SCV_00023	-0.657969	0.63377	0.000338005	1.35547e-05		hypothetical protein	CDS				28277	29065	+	789			453.401	421.296	423.217	446.568	311.034	285.411	244.862	262.369	439.127	370.741	378.785	355.875
NRS384_02629	NRS384_SCV_02628	-0.657318	0.634056	0.00234342	0.000239675	acsA_2	Acetyl-coenzyme A synthetase	CDS				2752010	2753629	-	1620	COG:COG0365	6.2.1.1	474.523	425.153	365.376	487.267	330.253	296.132	229.928	252.777	406.12	393.849	460.404	421.699
NRS384_00982	NRS384_SCV_01233	-0.654978	0.635085	0.0110549	0.00222065		hypothetical protein	CDS	-			1351752	1351967	+	216			21.122	22.374	20.308	19.509	11.52	12.246	12.915	16.232	13.76	25.009	19.573	17.269
NRS384_02289	NRS384_SCV_02288	-0.654786	0.63517	0.000831627	5.336e-05		hypothetical protein	CDS				2391023	2391274	+	252			24.036	21.088	23.83	21.547	16.556	12.96	13.76	14.019	20.876	26.715	26.66	23.825
NRS384_02682	NRS384_SCV_02681	-0.654522	0.635286	0.00125363	0.000102832	msrAB	Peptide methionine sulfoxide reductase msrA/msrB	CDS				2827409	2827885	-	477			12.85	11.007	9.796	11.97	6.773	7.862	7.326	6.739	10.717	10.335	9.883	9.007
NRS384_01265	NRS384_SCV_00951	-0.653606	0.635689	0.0378703	0.012467		hypothetical protein	CDS	-			1049041	1049238	-	198			8.948	10.904	9.796	9.678	4.863	6.909	5.776	7.477	5.53	10.579	10.558	7.568
NRS384_01111	NRS384_SCV_01105	-0.652278	0.636275	0.00260431	0.000275337		hypothetical protein	CDS	-			1215426	1215614	-	189			32.932	29.677	28.783	22.412	18.466	17.487	16.766	18.642	26.663	30.664	20.875	22.226
NRS384_01010	NRS384_SCV_01205	-0.649286	0.637596	0.0123562	0.00260346	purQ	Phosphoribosylformylglycinamidine synthase subunit PurQ	CDS	-			1320228	1320899	-	672		6.3.5.3	1014.96	1124.65	1036.69	1144.46	760.131	546.616	699.551	753.609	1121.27	695.56	1052.52	731.951
NRS384_02196	NRS384_SCV_02195	-0.644913	0.639531	0.00826549	0.0014494	sepA	Multidrug resistance efflux pump SepA	CDS				2306728	2307195	-	468			55.303	53.44	59.327	65.506	36.412	32.401	36.208	43.826	38.494	67.177	49.656	43.598
NRS384_01011	NRS384_SCV_01204	-0.644718	0.639618	0.0142916	0.00327851	purL	Phosphoribosylformylglycinamidine synthase subunit PurL	CDS	-			1318046	1320235	-	2190		6.3.5.3	3743.74	4298.85	3956.34	4336.91	2837.51	2217.82	2601.38	2764.31	4387.07	2590.7	4268.94	3054.87
NRS384_02460	NRS384_SCV_02459	-0.64352	0.640149	0.0031312	0.000356035		hypothetical protein	CDS				2566086	2566742	+	657			145.099	113.412	98.512	124.95	74.097	80.048	73.59	76.34	83.719	120.363	103.314	85.065
NRS384_00138	NRS384_SCV_00138	-0.640167	0.641639	0.000884069	5.86586e-05		hypothetical protein	CDS				156307	157047	-	741			68.882	64.807	56.19	62.042	41.969	39.691	40.2	38.563	46.468	59.036	61.757	57.083
NRS384_00689	NRS384_SCV_01526	-0.636325	0.64335	0.000201612	5.88005e-06		putative transcriptional regulatory protein	CDS	-	yes		1650508	1651224	-	717			298.365	322.44	299.059	313.724	204.288	197.119	190.479	197.096	281.978	273.534	296.346	297.993
NRS384_02579	NRS384_SCV_02578	-0.634429	0.644196	0.00117936	9.27171e-05		Putative acetyltransferase	CDS				2700992	2701591	-	600	COG:COG0110	2.3.1.-	23.359	19.751	18.051	22.667	15.572	12.77	11.647	13.773	16.418	18.33	18.464	16.416
NRS384_02102	NRS384_SCV_02101	-0.632997	0.644835	0.0275298	0.00824623	kdpE	KDP operon transcriptional regulatory protein KdpE	CDS		yes		2206147	2206842	+	696	COG:COG0745		13.006	11.161	12.438	18.236	9.552	10.292	6.903	8.214	9.859	14.625	15.379	12.259
NRS384_01013	NRS384_SCV_01202	-0.631216	0.645632	0.0142916	0.00329097	purM	Phosphoribosylformylglycinamidine cyclo-ligase	CDS	-			1315562	1316590	-	1029		6.3.3.1	2652.04	2939.66	2675.79	3073.26	2003.51	1616.45	1827.87	1841.15	3115.47	1795.01	2964.62	2219.2
NRS384_01261	NRS384_SCV_00955	-0.627579	0.647262	0.0324587	0.010295		hypothetical protein	CDS	-			1051671	1051865	-	195			49.84	64.807	66.757	63.621	29.755	49.744	39.12	40.236	39.009	53.966	60.118	60.76
NRS384_01015	NRS384_SCV_01200	-0.625776	0.648071	0.0145092	0.00336416	purH	Bifunctional purine biosynthesis protein PurH	CDS	-			1313500	1314978	-	1479			4587.13	4954.02	4394.58	5357.95	3535.93	2710.4	3146.05	3059.34	5151.56	3030.77	4834.25	3679.58
NRS384_02500	NRS384_SCV_02499	-0.624691	0.648559	0.0408314	0.0138735		hypothetical protein	CDS				2612352	2612774	-	423			20.498	33.638	32.14	25.978	14.472	21.394	16.296	19.528	27.778	21.986	32.686	27.609
NRS384_01014	NRS384_SCV_01201	-0.624336	0.648718	0.014973	0.0035208	purN	Phosphoribosylglycinamide formyltransferase	CDS	-			1314993	1315559	-	567		2.1.2.2	1689.26	1883.41	1737.61	2017.78	1331.08	1042.06	1191.86	1168.8	2014.91	1154.2	1867.51	1431.55
NRS384_01009	NRS384_SCV_01206	-0.622759	0.649428	0.00779884	0.00131794	purS	Phosphoribosylformylglycinamidine synthase subunit PurS	CDS	-			1320901	1321164	-	264	COG:COG1828	6.3.5.3	426.296	452.568	445.341	476.112	326.837	229.186	305.819	310.966	454.131	317.75	406.94	298.473
NRS384_01008	NRS384_SCV_01207	-0.62239	0.649594	0.0150996	0.00356736	purC	Phosphoribosylaminoimidazole-succinocarboxamide synthase	CDS	-			1321164	1321868	-	705		6.3.2.6	561.093	579.918	564.051	619.705	458.244	268.543	397.489	405.26	578.273	422.221	490.632	343.297
NRS384_00639	NRS384_SCV_01576	-0.622282	0.649642	0.00718123	0.00118073		hypothetical protein	CDS	-			1702272	1702673	+	402			6.347	5.761	5.448	6.112	4.4	3.24	4.555	3.246	4.758	6.825	5.544	6.289
NRS384_00022	NRS384_SCV_00022	-0.62153	0.649981	0.00151627	0.000135233		hypothetical protein	CDS				26942	28276	+	1335			654.843	577.141	556.071	624.646	456.102	378.086	357.853	370.73	669.622	501.439	508.18	471.373
NRS384_02537	NRS384_SCV_02536	-0.618845	0.651192	0.00163489	0.000151986		hypothetical protein	CDS				2655860	2656630	+	771			797.548	826.493	819.192	743.839	544.613	588.308	440.084	501.127	777.732	778.825	909.239	741.971
NRS384_02677	NRS384_SCV_02676	-0.614669	0.65308	0.000377162	1.67606e-05		hypothetical protein	CDS				2824446	2825138	-	693			45.418	39.244	37.754	44.876	29.812	26.445	25.501	26.758	36.651	36.855	38.327	36.35
NRS384_01094	NRS384_SCV_01121	-0.61439	0.653206	0.0481644	0.0173777		hypothetical protein	CDS	-			1229975	1230481	-	507			58.008	55.549	73.471	57.254	39.653	40.691	36.443	40.826	39.095	92.186	63.492	79.415
NRS384_01016	NRS384_SCV_01199	-0.612254	0.654174	0.00907688	0.00171081	purD	Phosphoribosylamine--glycine ligase	CDS	-			1312231	1313478	-	1248		6.3.4.13	4826.6	5278.62	4571.52	5778.9	3644.24	2887.32	3412.66	3356.78	5131.88	3434.56	4999.41	3967.77
NRS384_00926	NRS384_SCV_01289	-0.611654	0.654446	0.0186642	0.00479703		hypothetical protein	CDS	-			1409006	1409377	+	372			8.428	9.772	9.026	7.59	4.631	6.099	5.635	6.247	8.188	13.309	11.619	9.274
NRS384_02303	NRS384_SCV_02302	-0.609729	0.65532	0.0160945	0.00389013	cysA	Sulfate/thiosulfate import ATP-binding protein CysA	CDS				2401337	2401942	-	606	COG:COG1118	3.6.3.25	103.999	95.667	104.731	101.875	65.356	92.866	52.598	59.96	97.436	74.587	93.142	91.194
NRS384_00146	NRS384_SCV_00146	-0.607858	0.65617	0.00747002	0.00124314	phnD2	putative ABC transporter phosphonate/phosphite binding protein PhnD2	CDS				164045	165001	-	957	COG:COG3221		4.266	3.292	3.797	3.515	2.316	2.907	2.066	2.41	3.172	3.949	3.76	3.678
NRS384_01068	NRS384_SCV_01147	-0.607119	0.656506	0.0348899	0.0111933	isdB	Iron-regulated surface determinant protein B	CDS	-			1258624	1260561	+	1938			17533.1	15233.4	14744.7	19235.1	11836.9	11620	11431.2	8749.26	21852.8	12150	10860.1	12473.6
NRS384_00690	NRS384_SCV_01525	-0.606858	0.656625	0.000340241	1.40688e-05		hypothetical protein	CDS	-			1650035	1650508	-	474			202.17	206.25	205.83	203.495	131.812	142.515	125.295	134.726	182.827	188.418	196.07	200.35
NRS384_00634	NRS384_SCV_01581	-0.605915	0.657054	0.0167088	0.00413608		hypothetical protein	CDS	-			1705107	1706162	+	1056			5.203	4.938	4.678	4.482	3.473	2.668	2.677	3.935	4.672	5.216	4.05	2.985
NRS384_00217	NRS384_SCV_00217	-0.604882	0.657525	0.0111959	0.00227346	iolG	Inositol 2-dehydrogenase/D-chiro-inositol 3-dehydrogenase	CDS				252050	253090	+	1041		1.1.1.18	47.551	52.668	46.064	52.109	35.891	33.925	27.567	32.759	51.183	35.539	54.959	43.438
NRS384_00411	NRS384_SCV_01804	-0.601724	0.658966	0.0033338	0.000392569		hypothetical protein	CDS				1941953	1943164	-	1212			106.132	102.919	98.182	86.441	68.192	64.896	63.681	60.649	115.612	97.597	92.852	73.499
NRS384_02532	NRS384_SCV_02531	-0.599598	0.659938	0.0206872	0.00549798	sauU	putative sulfoacetate transporter SauU	CDS				2650583	2651860	-	1278			104.831	79.517	78.81	72.484	49.9	45.123	54.805	71.519	108.196	82.533	65.228	95.565
NRS384_00856	NRS384_SCV_01359	-0.598976	0.660222	0.0180334	0.00456258	sufC	Vegetative protein 296	CDS	-			1484381	1485142	-	762	COG:COG0396		369.744	326.349	417.328	491.241	296.157	238.478	271.02	240.431	386.658	315.947	406.602	520.515
NRS384_01819	NRS384_SCV_01818	-0.597222	0.661026	0.00784631	0.00134443	nisC	Nisin biosynthesis protein NisC	CDS	+			1956081	1957325	-	1245			5.775	6.121	5.669	6.724	4.284	4.622	3.616	3.492	4.801	5.947	6.267	5.17
NRS384_00600	NRS384_SCV_01615	-0.588907	0.664846	0.00638863	0.000999169		hypothetical protein	CDS	-			1736193	1736822	-	630			8.896	7.098	8.42	7.08	5.499	6.385	4.461	4.574	7.887	7.507	7.376	7.409
NRS384_01799	NRS384_SCV_00417	-0.588601	0.664987	0.0111034	0.00225044		hypothetical protein	CDS	+			468813	469454	+	642			55.043	46.291	51.843	55.878	39.306	34.211	29.117	36.104	30.393	53.771	39.725	45.357
NRS384_02702	NRS384_SCV_02701	-0.586032	0.666173	0.00275679	0.000306533		hypothetical protein	CDS				2846557	2847681	-	1125			39.383	29.317	28.673	33.466	25.876	21.489	19.489	19.774	33.693	29.006	28.781	29.527
NRS384_02704	NRS384_SCV_02703	-0.585324	0.6665	0.00873271	0.0015814	ykoC	Putative HMP/thiamine permease protein YkoC	CDS				2848343	2849176	-	834			15.087	12.807	15.63	13.244	10.999	11.293	7.232	8.608	14.189	12.919	13.258	13.325
NRS384_01180	NRS384_SCV_01036	0.585432	1.50049	0.00563352	0.000844103	trmD	tRNA (guanine-N(1)-)-methyltransferase	CDS	-			1141528	1142265	-	738		2.1.1.228	81.055	80.854	73.306	53.637	101.594	98.965	111.207	114.067	89.892	95.159	74.677	70.887
NRS384_02070	NRS384_SCV_02069	0.587437	1.50257	0.0071297	0.001164	tsaE	tRNA threonylcarbamoyladenosine biosynthesis protein TsaE	CDS				2170111	2170605	-	495	COG:COG0802		55.407	54.263	54.484	51.803	87.932	56.415	95.709	88.981	65.372	80.632	68.796	70.301
NRS384_01237	NRS384_SCV_00979	0.589281	1.5045	0.000201612	5.84161e-06	glpP	Glycerol uptake operon antiterminator regulatory protein	CDS	-	yes		1071073	1071606	-	534	COG:COG1954		89.588	86.049	89.211	87.256	147.21	128.697	129.334	122.773	109.525	103.642	93.479	102.174
NRS384_01653	NRS384_SCV_00563	0.593472	1.50887	0.00272758	0.000295421		hypothetical protein	CDS	+			639274	639804	+	531			92.033	72.779	79.58	62.755	125.733	101.728	109.892	120.904	91.349	93.404	66.674	76.43
NRS384_01027	NRS384_SCV_01188	0.5939	1.50932	0.00684708	0.00109583	ythA	Putative cytochrome bd menaquinol oxidase subunit I	CDS	-			1300649	1302010	-	1362	COG:COG1271	1.10.3.-	390.138	365.233	362.899	309.037	502.991	431.976	526.589	710.569	472.863	395.652	367.456	419.141
NRS384_01170	NRS384_SCV_01046	0.594211	1.50965	0.00358566	0.000435299	fabD	Malonyl CoA-acyl carrier protein transacylase	CDS	-			1152391	1153317	-	927	COG:COG0331	2.3.1.39	922.097	740.855	764.157	778.375	1230.59	1174.19	1115.21	1279.48	1113.38	888.512	701.599	982.508
NRS384_01352	NRS384_SCV_00864	0.595623	1.51113	0.00904573	0.00170164	brnQ_3	Branched-chain amino acid transport system 2 carrier protein	CDS	-			951736	953079	+	1344	COG:COG1114		156.024	140.363	145.017	96.73	189.005	180.252	211.471	217.066	147.205	180.618	116.909	131.754
NRS384_01389	NRS384_SCV_00827	0.597093	1.51267	0.00535194	0.000774598	rlmL	Ribosomal RNA large subunit methyltransferase L	CDS	-			881060	882205	+	1146	COG:COG0116	2.1.1.173	160.758	139.849	137.807	110.534	214.534	164.004	222.554	223.953	124.185	145.42	94.347	116.458
NRS384_02139	NRS384_SCV_02138	0.600999	1.51677	0.0146607	0.00341209	prfA	Peptide chain release factor 1	CDS				2239623	2240699	-	1077	COG:COG0216		246.964	278.721	262.461	186.482	379.458	280.027	408.431	401.521	406.034	333.545	289.211	259.671
NRS384_01032	NRS384_SCV_01183	0.601716	1.51752	0.00823726	0.00143844	def	Peptide deformylase	CDS	-			1295542	1296093	+	552	COG:COG0242	3.5.1.88	831.157	604.143	596.191	605.442	1007.84	843.224	1079.62	1023.11	598.549	861.651	501.961	718.146
NRS384_02244	NRS384_SCV_02243	0.601965	1.51778	0.010904	0.0021665	rpsI	30S ribosomal protein S9	CDS				2358262	2358660	-	399	COG:COG0103		1746.44	1776.12	1634.26	1114.66	2031.42	2263.13	2419.22	2648.18	1739.19	2104.38	1516.15	1640.59
NRS384_01654	NRS384_SCV_00562	0.602096	1.51792	0.00507529	0.000721605	mreC	Cell shape-determining protein MreC	CDS	+			638432	639274	+	843	COG:COG1792		165.909	135.22	148.429	122.148	234.795	167.816	230.397	232.708	154.749	180.081	114.402	138.203
NRS384_02002	NRS384_SCV_02001	0.604655	1.52061	0.013271	0.00294642		hypothetical protein	CDS				2117003	2117203	-	201			7.44	8.847	6.879	9.627	16.788	12.627	10.754	10.133	7.244	6.679	7.039	6.929
NRS384_01372	NRS384_SCV_00844	0.604937	1.52091	0.00687282	0.00110246	folA	Dihydrofolate reductase	CDS	-			931703	932182	+	480		1.5.1.3	202.691	191.54	202.418	213.275	281.337	382.088	290.509	280.617	239.411	175.499	210.34	194.06
NRS384_01535	NRS384_SCV_00681	0.606182	1.52223	0.00033387	1.31454e-05		putative protein	CDS	+			754159	754521	+	363			203.263	196.632	195.924	172.118	320.701	292.367	276.514	273.141	221.75	212.5	185.608	178.71
NRS384_01169	NRS384_SCV_01047	0.606941	1.52303	0.004607	0.000624994	plsX	Phosphate acyltransferase	CDS	-			1153310	1154296	-	987		2.3.1.-	749.633	576.575	636.147	611.402	982.249	948.526	906.608	1046.92	900.888	733.536	537.589	762.011
NRS384_01999	NRS384_SCV_01998	0.607182	1.52328	0.00898287	0.00168326		hypothetical protein	CDS				2115554	2115898	-	345			4.11	3.292	2.972	4.126	5.615	5.48	5.025	5.755	3.729	2.974	2.844	4.051
NRS384_00712	NRS384_SCV_01503	0.607986	1.52413	0.017422	0.00438249		hypothetical protein	CDS	-			1630043	1630327	+	285			82.2	69.333	71.875	64.385	94.3	93.152	120.411	131.184	72.059	118.51	62.576	85.225
NRS384_01543	NRS384_SCV_00673	0.608103	1.52425	0.00784631	0.00134213	yibN	putative protein YibN	CDS	+			747851	748237	-	387	COG:COG0607		358.767	368.216	363.339	309.037	429.415	568.487	560.918	574.564	274.305	422.075	317.751	372.398
NRS384_01525	NRS384_SCV_00691	0.608597	1.52478	0.000835394	5.41147e-05	pdhC_1	Dihydrolipoyllysine-residue acetyltransferase component of pyruvate dehydrogenase complex	CDS	+			763561	764835	+	1275		2.3.1.12	826.787	706.137	692.997	754.893	1205.81	1154.84	1097.56	1054.69	899.431	702.288	727.053	802.198
NRS384_02245	NRS384_SCV_02244	0.609723	1.52597	0.0129639	0.00284559	rplM	50S ribosomal protein L13	CDS				2358674	2359111	-	438	COG:COG0102		1479.5	1552.02	1398.27	960.527	1918.48	1668.49	2219.02	2310.51	1512.34	1835.96	1228.58	1349.47
NRS384_01197	NRS384_SCV_01019	0.610443	1.52673	0.00630194	0.000978719	tsf	Elongation factor Ts	CDS	-			1120316	1121197	-	882			2353.11	1877.24	1840.58	1569.23	3043.77	2283.52	3160.85	3084.63	1983.92	2400.63	1544.36	1812.63
NRS384_01246	NRS384_SCV_00970	0.610656	1.52695	0.0292923	0.00898553		hypothetical protein	CDS	-			1060764	1062002	-	1239			116.173	100.451	98.292	63.01	144.894	106.922	156.291	158.73	122.728	147.712	85.573	95.938
NRS384_02103	NRS384_SCV_02102	0.617048	1.53373	0.0405882	0.0137316	cshA	DEAD-box ATP-dependent RNA helicase CshA	CDS				2207211	2208731	-	1521	COG:COG0513	3.6.4.13	1317.8	1624.08	1547.47	872.151	1876.85	1518.54	2318.01	2382.07	2022.11	2132.6	1458.45	1423.71
NRS384_01320	NRS384_SCV_00896	0.618115	1.53487	0.000545376	3.08178e-05	femA_1	Aminoacyltransferase FemA	CDS	-			984604	985866	-	1263	COG:COG2348	2.3.2.17	493.616	453.39	487.443	447.74	755.732	586.736	806.86	742.591	570.214	517.673	474.916	515.505
NRS384_01179	NRS384_SCV_01037	0.61915	1.53597	0.0035795	0.000433246	rimM	Ribosome maturation factor RimM	CDS	-			1142265	1142768	-	504			40.632	41.25	35.167	28.831	51.926	51.174	57.247	60.747	42.524	50.846	36.543	36.989
NRS384_00550	NRS384_SCV_01665	0.621017	1.53796	0.0402465	0.013572		putative epimerase/dehydratase	CDS	-			1791542	1792507	-	966			71.535	65.013	74.352	84.352	114.619	99.918	129.898	107.033	124.271	90.236	89.381	183.614
NRS384_01029	NRS384_SCV_01186	0.624215	1.54137	0.00397119	0.000500923	ktrA	Ktr system potassium uptake protein A	CDS	-			1298838	1299500	-	663	COG:COG0569		169.29	158.314	135.22	111.095	214.881	188.161	208.043	264.385	193.586	192.171	160.298	161.708
NRS384_01932	NRS384_SCV_01931	0.624388	1.54156	0.000794462	4.89479e-05	rlmCD	23S rRNA (uracil-C(5))-methyltransferase RlmCD	CDS				2044101	2045462	-	1362	COG:COG2265	2.1.1.189	65.448	56.217	60.373	49.104	94.416	79.286	90.449	89.03	66.958	65.325	51.054	54.525
NRS384_02376	NRS384_SCV_02375	0.625238	1.54247	0.00203305	0.000200859	mdtD	Putative multidrug resistance protein MdtD	CDS				2475474	2477405	-	1932			68.413	54.829	54.705	46.2	83.591	88.911	80.681	87.653	61.471	67.323	46.812	53.245
NRS384_01527	NRS384_SCV_00689	0.627802	1.54521	0.00185537	0.000175865	bfmBAA	2-oxoisovalerate dehydrogenase subunit alpha	CDS	+			761573	762565	+	993	COG:COG1071	1.2.4.4	508.964	459.357	434.719	505.146	783.923	712.717	730.499	700.978	627.57	427.437	490.825	495.891
NRS384_01442	NRS384_SCV_00774	0.630487	1.54809	0.0022353	0.00022573		hypothetical protein	CDS	+			828265	830175	+	1911			8.688	7.355	7.485	7.386	11.925	11.197	11.553	12.936	6.259	9.799	7.183	7.568
NRS384_01136	NRS384_SCV_01080	0.633111	1.55091	0.009248	0.00175318	lspA	Lipoprotein signal peptidase	CDS	-			1190680	1191171	-	492	COG:COG0597	3.4.23.36	57.124	53.491	57.676	41.463	89.032	58.273	89.933	88.538	60.999	80.047	52.934	55.964
NRS384_01995	NRS384_SCV_01994	0.635647	1.55363	0.00625677	0.000964861		hypothetical protein	CDS				2110803	2111948	-	1146			18.365	20.831	14.639	21.699	27.96	31.781	28.037	27.89	20.19	17.014	20.875	20.733
NRS384_01626	NRS384_SCV_00590	0.635946	1.55396	0.000184101	4.96663e-06	yrrB	TPR repeat-containing protein YrrB	CDS	+			668093	668761	+	669			91.565	79.465	82.717	77.629	136.79	129.888	122.76	122.33	91.692	89.992	74.291	78.029
NRS384_00539	NRS384_SCV_01676	0.639171	1.55743	0.00220455	0.000221822	rpoB	DNA-directed RNA polymerase subunit beta	CDS	-			1807280	1810831	-	3552		2.7.7.6	3261.42	2910.8	2696.43	2148.64	4340.75	3830.41	4342.79	4383.48	3496.39	3278.81	2629.51	2840.45
NRS384_00903	NRS384_SCV_01312	0.639895	1.55822	0.00410416	0.000522184	argG	Argininosuccinate synthase	CDS	-			1438265	1439470	+	1206		6.3.4.5	11.914	12.344	10.952	8.354	16.209	18.678	15.779	16.281	14.06	11.895	13.017	12.472
NRS384_01673	NRS384_SCV_00543	0.640668	1.55905	0.00195712	0.000189077		hypothetical protein	CDS	+			617165	617773	+	609			87.299	69.487	67.473	64.436	123.071	103.92	106.792	112.05	92.549	80.144	64.939	61.667
NRS384_00962	NRS384_SCV_01253	0.641448	1.55989	0.0109659	0.00218678		hypothetical protein	CDS	-			1369900	1370703	-	804			215.853	158.931	150.135	152.201	290.078	186.017	278.346	302.949	171.724	236.485	141.303	180.949
NRS384_01314	NRS384_SCV_00902	0.642319	1.56084	0.02538	0.00723557	trpG_1	Anthranilate synthase component 2	CDS	-			990536	991102	-	567	COG:COG0512	4.1.3.27	1.977	2.057	1.541	1.477	2.779	1.906	3.569	2.902	2.615	2.145	2.459	2.612
NRS384_01736	NRS384_SCV_00480	0.645837	1.56465	0.00380098	0.000468367		hypothetical protein	CDS	+			532686	536510	+	3825			909.351	909.044	876.648	715.722	1386.13	1220.83	1402.3	1283.27	1012.21	867.452	621.281	697.999
NRS384_00408	NRS384_SCV_00408	0.647986	1.56698	0.0408326	0.0139036		hypothetical protein	CDS				455706	456404	+	699			16.336	12.858	12.823	9.525	22.171	18.344	23.904	15.642	10.374	22.571	14.463	17.748
NRS384_01670	NRS384_SCV_00546	0.649556	1.56869	0.00310992	0.000350334	clpX	ATP-dependent Clp protease ATP-binding subunit ClpX	CDS	+			620336	621598	+	1263			1481.53	1181.13	1171.8	988.084	1982.85	1748.82	1872.25	1845.73	1162.68	1428.37	864.5	1105.25
NRS384_01526	NRS384_SCV_00690	0.650353	1.56955	0.00108388	8.06093e-05	bfmBAB	2-oxoisovalerate dehydrogenase subunit beta	CDS	+			762565	763548	+	984	COG:COG0022	1.2.4.4	564.371	506.213	470.822	534.843	860.046	823.165	789.061	763.545	661.992	471.263	528.139	548.443
NRS384_01940	NRS384_SCV_01939	0.651442	1.57074	0.00355942	0.00042822	pcrA	ATP-dependent DNA helicase PcrA	CDS				2055673	2057865	-	2193	COG:COG0210	3.6.4.12	309.707	245.134	246.17	227.334	469.358	339.348	418.763	379.682	331.017	282.651	218.391	216.446
NRS384_02062	NRS384_SCV_02061	0.654465	1.57403	0.0424152	0.0146292	yeeD	Putative sulfur carrier protein YeeD	CDS				2161457	2161681	-	225	COG:COG0425		3.642	4.269	3.797	2.903	5.847	6.242	5.401	5.263	3.215	3.802	1.928	5.063
NRS384_01500	NRS384_SCV_00716	0.655672	1.57535	0.0252477	0.00717023		hypothetical protein	CDS	+			787983	788912	+	930			3.226	3.498	3.963	4.839	6.426	6.814	5.166	5.804	6.301	3.656	5.11	4.957
NRS384_02036	NRS384_SCV_02035	0.658027	1.57792	0.0215968	0.00588144	xerC_3	Tyrosine recombinase XerC	CDS				2132822	2133859	+	1038			25.857	18.722	20.418	34.332	44.285	38.404	38.65	31.48	26.192	20.572	15.62	17.802
NRS384_00536	NRS384_SCV_01679	0.659011	1.579	0.0214421	0.00582369	rplJ	50S ribosomal protein L10	CDS	-			1812240	1812740	-	501			2267.73	2875.16	2856.69	1565.77	2946.86	4109.44	3815.92	3871.09	2911.73	3392.1	3317.61	3293.64
NRS384_02138	NRS384_SCV_02137	0.660018	1.5801	0.00897027	0.00167763	prmC	Release factor glutamine methyltransferase	CDS				2238800	2239636	-	837	COG:COG2890	2.1.1.297	257.473	283.195	275.669	175.734	374.132	330.152	413.034	421.787	393.903	358.408	281.498	264.521
NRS384_01708	NRS384_SCV_00508	0.66757	1.5884	0.00136812	0.000115715		hypothetical protein	CDS	+			571697	572644	+	948			95.727	95.77	86.515	109.77	148.483	148.9	151.547	161.828	103.609	88.334	93.431	72.06
NRS384_01290	NRS384_SCV_00926	0.667578	1.5884	0.000688848	4.09341e-05	tkt	Transketolase	CDS	-			1024400	1026388	-	1989		2.2.1.1	1475.02	1354.77	1215.44	1602.85	2518.43	2026.37	2117.95	2236.43	1722.99	1616.49	1824.55	1770.32
NRS384_01534	NRS384_SCV_00682	0.667891	1.58875	0.000219412	7.45579e-06	nusB	Transcription antitermination protein NusB	CDS	+	yes		754581	754970	+	390			278.075	254.547	263.451	227.079	421.948	413.917	396.315	381.207	304.097	284.064	240.037	242.616
NRS384_01137	NRS384_SCV_01079	0.668631	1.58956	0.00213017	0.000211231	rluD_1	Ribosomal large subunit pseudouridine synthase D	CDS	-			1189763	1190680	-	918	COG:COG0564	5.4.99.23	290.561	251.306	260.314	187.246	374.074	346.352	422.755	406.096	292.566	340.419	238.591	278.699
NRS384_01546	NRS384_SCV_00670	0.671267	1.59247	0.0264137	0.00767579	gcvT	Aminomethyltransferase	CDS	+			743564	744655	+	1092		2.1.2.10	145.307	94.896	121.186	142.472	199.136	189.21	204.991	194.046	251.328	156.389	107.122	169.49
NRS384_01714	NRS384_SCV_00502	0.672743	1.5941	0.000276222	1.04729e-05	msrC	Free methionine-R-sulfoxide reductase	CDS	+			565139	565603	-	465	COG:COG1956	1.8.4.14	80.223	68.819	64.005	77.883	122.781	108.256	117.641	111.509	73.474	96.281	82.584	83.039
NRS384_00375	NRS384_SCV_00375	0.675831	1.59752	0.0480613	0.0173112		hypothetical protein	CDS				423238	423606	+	369			3.642	3.652	1.981	1.936	4.805	5.098	4.649	2.951	2.872	3.997	2.796	3.145
NRS384_01516	NRS384_SCV_00700	0.675898	1.59759	0.0432359	0.0150372		hypothetical protein	CDS	+			773344	774210	-	867			576.597	359.472	362.514	368.787	845.169	443.363	755.295	621.441	296.252	590.456	271.615	365.522
NRS384_01229	NRS384_SCV_00987	0.678902	1.60092	0.0161439	0.00391577	korA	2-oxoglutarate oxidoreductase subunit KorA	CDS	-			1080380	1082140	-	1761	COG:COG0674	1.2.7.3	253.415	200.13	166.865	150.724	380.5	218.466	311.266	317.902	259.087	285.039	182.041	174.393
NRS384_01939	NRS384_SCV_01938	0.680158	1.60232	0.00125363	0.000102656	ligA	DNA ligase	CDS				2053666	2055669	-	2004	COG:COG0272	6.5.1.2	382.022	310.661	303.241	279.494	549.592	476.002	525.086	472.352	396.775	336.227	269.349	274.115
NRS384_01762	NRS384_SCV_00454	0.6838	1.60637	0.000211501	6.86241e-06	ribH	6,7-dimethyl-8-ribityllumazine synthase	CDS	+			500725	501189	+	465		2.5.1.78	71.847	60.898	59.988	65.302	109.814	105.397	95.38	101.426	61.943	63.911	56.936	71.847
NRS384_01362	NRS384_SCV_00854	0.685648	1.60842	0.0237226	0.00659875		IS200/IS605 family tranposase ISSep3	CDS	-			939244	939729	-	486			173.244	200.078	229	129.738	206.488	309.949	312.018	335.511	174.896	265.734	191.538	203.761
NRS384_02280	NRS384_SCV_02279	0.687528	1.61052	0.00843181	0.00150623	pbuG	Guanine/hypoxanthine permease PbuG	CDS				2378012	2379346	-	1335	COG:COG2252		3376.29	3318.73	2961.64	2028.68	4295.14	4288.88	4698.44	5130.85	4007.87	4319.95	3190.1	2864.75
NRS384_00924	NRS384_SCV_01291	0.688364	1.61146	0.00387791	0.000480674	fabH	3-oxoacyl-[acyl-carrier-protein] synthase 3	CDS	-			1410688	1411629	-	942		2.3.1.180	297.533	291.991	246.28	197.383	371.874	366.412	395.939	517.211	330.117	344.221	266.601	283.176
NRS384_00535	NRS384_SCV_01680	0.68975	1.613	0.0126886	0.00276623	rplA	50S ribosomal protein L1	CDS	-			1813012	1813704	-	693			2874.14	2762.72	2684.15	1683.69	3555.44	3379.09	4405.02	4509.6	3015.42	3866.09	2364.5	2823.76
NRS384_01765	NRS384_SCV_00451	0.694232	1.61802	0.00638863	0.000997987	ribD	Riboflavin biosynthesis protein RibD	CDS	+			497850	498881	+	1032	COG:COG0117		104.467	83.683	77.544	77.476	186.4	92.675	135.956	150.909	77.032	89.017	71.013	76.217
NRS384_00874	NRS384_SCV_01341	0.707787	1.6333	0.0345016	0.0110561	dltA	D-alanine--D-alanyl carrier protein ligase	CDS	-			1467042	1468499	-	1458		6.2.1.-	927.143	603.681	597.182	475.144	1196.67	703.569	1170.87	1116.22	796.379	1006.68	494.537	561.715
NRS384_01885	NRS384_SCV_01884	0.707818	1.63333	0.044864	0.0158089		tRNA-Leu(taa)	tRNA				2003335	2003423	-	89			177.979	205.839	177.322	105.39	205.272	256.584	300.277	299.948	107.553	229.855	188.308	184.467
NRS384_01600	NRS384_SCV_00616	0.708141	1.6337	0.000459932	2.27176e-05		hypothetical protein	CDS	+			692897	693481	+	585			251.751	231.144	217.387	191.474	371.18	372.368	347.333	351.792	272.847	224.346	197.13	207.705
NRS384_01773	NRS384_SCV_00443	0.71321	1.63945	0.00507165	0.000719239		hypothetical protein	CDS	+			490439	490882	-	444			32.724	32.969	34.562	25.774	57.425	37.928	55.509	56.173	31.421	45.191	35.675	45.464
NRS384_02380	NRS384_SCV_02379	0.714624	1.64106	0.00361463	0.000440134	tcaA	Membrane-associated protein TcaA	CDS				2480444	2481826	-	1383	COG:COG4640		431.914	353.094	360.973	277.864	713.01	485.675	585.808	533.591	444.7	577.781	357.284	386.895
NRS384_01655	NRS384_SCV_00561	0.716976	1.64373	0.0274279	0.00818839		hypothetical protein	CDS	+			637566	638039	+	474			58.008	44.748	43.147	34.79	94.126	50.888	77.394	75.553	32.322	67.616	32.493	38.588
NRS384_01537	NRS384_SCV_00679	0.717201	1.64399	0.000982135	6.91039e-05	accB_2	Biotin carboxyl carrier protein of acetyl-CoA carboxylase	CDS	+			752325	752789	+	465	COG:COG0511		236.299	232.996	212.599	174.614	375.811	284.029	378.188	361.925	234.438	259.933	194.623	189.264
NRS384_01427	NRS384_SCV_00789	0.720877	1.64818	0.0240232	0.00671738		Ferredoxin	CDS	+			841555	841803	-	249			155.088	129.974	143.421	94.387	194.157	178.441	230.679	245.841	98.765	192.659	84.849	135.432
NRS384_01303	NRS384_SCV_00913	0.723351	1.65101	0.00871046	0.00157015	alsT	Amino-acid carrier protein AlsT	CDS	-			1004633	1006093	-	1461	COG:COG1115		402.052	336.018	323.604	221.068	540.677	385.185	582.051	580.516	423.224	493.444	344.411	335.195
NRS384_00703	NRS384_SCV_01512	0.726864	1.65504	0.0135374	0.00302531	uppP	Undecaprenyl-diphosphatase	CDS	-			1640347	1641222	+	876	COG:COG1968	3.6.1.27	945.873	615.407	628.166	490.477	1091.31	906.406	1204.4	1102.6	712.832	1028.76	522.161	677.053
NRS384_01296	NRS384_SCV_00920	0.728229	1.6566	0.00397119	0.000500823	opuD_1	Glycine betaine transporter OpuD	CDS	-			1016673	1018319	-	1647	COG:COG1292		1530.38	1250	1177.14	914.225	2049.94	1556.13	2143.74	2216.56	1511.1	1577.49	1092.39	1308.32
NRS384_00371	NRS384_SCV_00371	0.732416	1.66142	0.00313049	0.000353793	rpsR	30S ribosomal protein S18	CDS				419866	420108	+	243	COG:COG0238		559.949	639.942	610.831	403.832	829.192	788.763	921.025	1099.55	702.629	754.645	639.311	695.601
NRS384_01458	NRS384_SCV_00758	0.733026	1.66212	0.00880061	0.00162344		hypothetical protein	CDS	+			811147	812838	+	1692			3.069	1.954	2.256	2.394	5.731	3.621	3.522	3.443	3.086	3.656	2.7	2.505
NRS384_00589	NRS384_SCV_01626	0.73347	1.66263	0.0278712	0.00839287		hypothetical protein	CDS	-			1746180	1746521	-	342			33.868	34.821	34.342	23.635	51.347	31.638	72.651	60.354	32.836	48.408	34.856	45.943
NRS384_01399	NRS384_SCV_00817	0.736748	1.66642	0.000154082	3.33505e-06	asnS	Asparagine--tRNA ligase	CDS	+			871932	873224	+	1293		6.1.1.22	1366.86	1189.72	1061.89	1077.02	1888.2	2056.91	1922.4	1877.55	1238.29	1359.53	1145.18	1213.34
NRS384_01772	NRS384_SCV_00444	0.737859	1.6677	0.00234342	0.000240066	sigS	RNA polymerase sigma factor SigS	CDS	+	yes		490995	491465	-	471	COG:COG1595		14.255	13.784	14.034	12.225	26.802	16.82	22.166	25.627	17.575	21.889	15.957	14.604
NRS384_01236	NRS384_SCV_00980	0.738108	1.66799	0.000439153	2.1236e-05	mutL	DNA mismatch repair protein MutL	CDS	-			1071621	1073630	-	2010			233.23	217.257	227.404	210.575	420.269	351.07	366.494	339.643	322.787	270.902	210.099	253.542
NRS384_01569	NRS384_SCV_00647	0.739514	1.66961	0.00010288	1.46275e-06	sigA	RNA polymerase sigma factor SigA	CDS	+	yes		723867	724973	+	1107			632.524	596.017	594.375	533.773	1044.65	836.506	1036.93	1004.17	699.329	731.196	596.308	644.061
NRS384_01644	NRS384_SCV_00572	0.743216	1.6739	0.00241217	0.000248868	tgt	Queuine tRNA-ribosyltransferase	CDS	+			645718	646857	+	1140		2.4.2.29	746.147	751.862	674.726	503.822	952.263	1104.1	1101.74	1269.59	700.7	802.81	571.625	643.795
NRS384_01998	NRS384_SCV_01997	0.747703	1.67912	0.00124807	0.000101465		hypothetical protein	CDS				2113896	2115557	-	1662			13.943	13.836	11.888	17.268	24.313	25.349	23.246	21.594	12.989	10.871	11.667	12.792
NRS384_01321	NRS384_SCV_00895	0.748014	1.67948	0.000489	2.55917e-05	femB	Aminoacyltransferase FemB	CDS	-			983326	984585	-	1260	COG:COG2348	2.3.2.18	737.771	695.49	728.385	577.63	1143.12	1024.05	1210.5	1189.02	889.7	869.061	634.828	712.976
NRS384_00038	NRS384_SCV_00038	0.750266	1.6821	0.0192195	0.0049748		hypothetical protein	CDS				44392	44484	-	93			1.041	0.772	0.936	0.56	1.447	1.096	1.315	1.672	0.943	0.829	0.675	1.119
NRS384_01592	NRS384_SCV_00624	0.754232	1.68673	0.000830029	5.14418e-05	lepA	Elongation factor 4	CDS	+			699712	701535	+	1824	COG:COG0481	3.6.5.-	453.869	423.199	404.45	346.527	699.464	580.256	746.044	705.109	513.716	569.786	403.469	382.365
NRS384_01628	NRS384_SCV_00588	0.756066	1.68888	0.00130581	0.000108064	iscS_2	Cysteine desulfurase IscS	CDS	+			665370	666512	+	1143	COG:COG1104	2.8.1.7	225.686	191.18	176.056	165.547	385.768	239.097	332.869	326.657	234.524	231.22	176.93	180.896
NRS384_01235	NRS384_SCV_00981	0.757486	1.69054	0.000926887	6.4789e-05	mutS_1	DNA mismatch repair protein MutS	CDS	-			1073643	1076261	-	2619	COG:COG0249		222.2	203.524	215.406	185.769	405.797	277.978	374.712	342.053	313.571	260.47	213.666	222.575
NRS384_01804	NRS384_SCV_00412	0.757883	1.69101	0.000791197	4.84583e-05		hypothetical protein	CDS	+			461315	465427	+	4113			77.726	77.717	72.371	60.87	120.987	135.415	103.505	125.577	89.892	93.356	81.668	68.915
NRS384_01874	NRS384_SCV_01873	0.760592	1.69419	0.0232791	0.00644991		tRNA-Phe(gaa)	tRNA				2002289	2002363	-	75			121.635	146.33	118.435	80.736	148.194	190.687	207.808	232.462	90.62	180.325	141.062	145.559
NRS384_02250	NRS384_SCV_02249	0.760719	1.69433	0.0010412	7.66763e-05	rplQ	50S ribosomal protein L17	CDS				2363159	2363527	-	369	COG:COG0203		723.88	789.151	791.62	600.399	1079.85	1354.96	1228.39	1224.88	1087.57	884.855	945.926	949.516
NRS384_01531	NRS384_SCV_00685	0.762073	1.69593	0.00035862	1.52966e-05		Farnesyl diphosphate synthase	CDS	+			756525	757406	+	882		2.5.1.10	619.986	525.655	533.837	489.56	969.34	936.376	918.301	826.21	668.765	538.148	464.551	527.497
NRS384_01977	NRS384_SCV_01976	0.764103	1.69831	0.0060064	0.000917493		hypothetical protein	CDS				2093651	2093947	-	297			167.886	141.083	118.82	93.368	218.702	178.775	252.282	217.017	113.597	188.076	130.118	137.031
NRS384_00037	NRS384_SCV_00037	0.768215	1.70316	0.00689638	0.00111517		hypothetical protein	CDS				44079	44390	-	312			1.821	1.543	1.101	1.273	2.026	2.287	2.583	2.804	1.715	1.657	1.398	1.919
NRS384_01196	NRS384_SCV_01020	0.768816	1.70387	0.0428107	0.0148425	rpsB	30S ribosomal protein S2	CDS	-			1121379	1122146	-	768	COG:COG0052		2674.21	2331.97	2126.76	1460.02	4180.93	2036.47	4825.94	3884.67	1996.69	3496.67	1792.15	1896.26
NRS384_01532	NRS384_SCV_00684	0.770413	1.70576	0.000594548	3.46802e-05	xseB	Exodeoxyribonuclease 7 small subunit	CDS	+			756317	756547	+	231		3.1.11.6	186.927	159.96	170.112	147.362	308.892	295.226	273.603	248.989	207.775	170.673	138.17	147.797
NRS384_02257	NRS384_SCV_02256	0.770622	1.70601	0.0021771	0.000218266	secY_1	Protein translocase subunit SecY	CDS				2366584	2367876	-	1293			2325.9	2763.86	2623.84	1921.05	3525.63	4387.18	4112.73	4245.27	3709.22	2904.75	3192.17	3205.76
NRS384_01533	NRS384_SCV_00683	0.771092	1.70656	0.000340241	1.41405e-05	xseA	Exodeoxyribonuclease 7 large subunit	CDS	+			754987	756324	+	1338	COG:COG1570	3.1.11.6	635.229	535.479	577.259	501.173	1039.9	978.783	936.804	855.477	704.216	595.477	498.538	530.855
NRS384_01067	NRS384_SCV_01148	0.773559	1.70948	0.010035	0.00193529	rpmF	50S ribosomal protein L32	CDS	-			1260715	1260888	-	174			367.611	473.81	414.357	285.301	514.859	625.569	706.454	761.577	423.781	706.773	434.709	484.645
NRS384_01606	NRS384_SCV_00610	0.776755	1.71327	0.00131075	0.000109906	mtnN	5'-methylthioadenosine/S-adenosylhomocysteine nucleosidase	CDS	+			688887	689573	+	687	COG:COG0775	3.2.2.9	119.502	103.999	101.154	83.792	194.331	128.888	188.554	188.242	94.221	117.292	83.355	85.118
NRS384_01627	NRS384_SCV_00589	0.777011	1.71358	0.000439153	2.12104e-05	mnmA	tRNA-specific 2-thiouridylase MnmA	CDS	+			666513	667631	+	1119		2.8.1.13	359.807	297.186	279.301	253.567	552.312	445.269	498.223	521.54	363.982	364.696	262.021	282.749
NRS384_01239	NRS384_SCV_00977	0.778669	1.71555	0.00115071	8.90827e-05	glpK	Glycerol kinase	CDS	-			1068165	1069661	-	1497	COG:COG0554	2.7.1.30	55.147	47.679	38.469	45.08	76.991	71.472	75.75	92.916	64.815	47.043	50.572	52.126
NRS384_00108	NRS384_SCV_00108	0.784302	1.72226	0.00314176	0.00036357		hypothetical protein	CDS				119224	120891	-	1668			550.688	448.916	405.881	330.584	676.656	796.911	729.842	726.703	482.937	487.692	328.358	340.738
NRS384_01487	NRS384_SCV_00729	0.787002	1.72549	0.021184	0.00568416		hypothetical protein	CDS	+			795726	795941	+	216			0.988	1.389	0.77	0.917	1.447	1.525	1.832	2.164	0.943	1.56	1.35	1.546
NRS384_01763	NRS384_SCV_00453	0.789873	1.72892	0.000189952	5.19373e-06	ribBA	Riboflavin biosynthesis protein RibBA	CDS	+			499531	500712	+	1182	COG:COG0108		128.503	102.508	97.356	99.634	219.223	153.569	175.78	189.521	109.868	111.734	92.852	96.577
NRS384_02069	NRS384_SCV_02068	0.791681	1.73109	0.00163456	0.000151359	tsaB	tRNA threonylcarbamoyladenosine biosynthesis protein TsaB	CDS				2169468	2170130	-	663	COG:COG1214		94.894	92.735	86.735	73.808	160.698	106.302	174.418	166.059	131.001	120.558	103.603	103.186
NRS384_01407	NRS384_SCV_00809	0.795763	1.73599	0.00020824	6.405e-06		hypothetical protein	CDS	+			862775	863362	+	588			95.987	83.992	85.084	74.572	139.974	153.76	141.216	149.531	101.294	103.691	75.931	84.425
NRS384_02251	NRS384_SCV_02250	0.801358	1.74274	0.0010042	7.17545e-05	rpoA	DNA-directed RNA polymerase subunit alpha	CDS				2363544	2364488	-	945		2.7.7.6	1719.54	1863.09	1833.92	1397.62	2610.13	3267.83	2943.27	2965	2733.23	2138.45	2255.21	2232.2
NRS384_01715	NRS384_SCV_00501	0.805923	1.74826	0.00351828	0.000419423	rpsD	30S ribosomal protein S4	CDS	+			564293	564895	-	603	COG:COG0522		2203.53	1986.07	1941.13	1340.98	2863.04	3038.03	3433.13	3497.9	2043.46	2798.67	1682.48	2276.71
NRS384_01419	NRS384_SCV_00797	0.806855	1.74939	0.000323277	1.24926e-05	der_1	GTPase Der	CDS	+			851162	852472	+	1311			537.37	596.171	547.871	443.207	904.331	822.498	987.712	973.38	713.56	602.546	593.705	573.387
NRS384_02046	NRS384_SCV_02045	0.808209	1.75104	0.00421157	0.000545944		hypothetical protein	CDS				2144543	2145133	-	591			2.081	1.852	1.981	1.63	4.284	2.621	3.193	3.296	2.915	2.925	1.832	2.398
NRS384_01778	NRS384_SCV_00438	0.811349	1.75485	0.000570916	3.30935e-05	crcB_2	Putative fluoride ion transporter CrcB	CDS	+			486742	487107	-	366			23.307	19.236	19.207	14.823	30.218	30.923	34.658	36.596	21.219	23.887	20.345	19.347
NRS384_01536	NRS384_SCV_00680	0.812259	1.75596	0.000628758	3.71341e-05	cfiB	2-oxoglutarate carboxylase small subunit	CDS	+			752789	754144	+	1356	COG:COG0439	6.4.1.7	592.308	537.434	489.809	412.542	955.331	753.218	926.661	896.598	605.579	593.722	455.294	430.493
NRS384_01764	NRS384_SCV_00452	0.813357	1.7573	0.00113484	8.60541e-05	ribE	Riboflavin synthase	CDS	+			498888	499520	+	633	COG:COG0307	2.5.1.9	64.876	48.502	51.237	45.742	116.24	70.328	87.256	97.097	57.227	55.818	42.135	47.223
NRS384_02256	NRS384_SCV_02255	0.813663	1.75767	0.00151627	0.000134637	adk	Adenylate kinase	CDS				2365920	2366567	-	648		2.7.4.3	1247.41	1491.22	1439.16	1061.13	1988.06	2461.01	2290.45	2380.7	2139.44	1615.27	1740.57	1734.55
NRS384_02063	NRS384_SCV_02062	0.813901	1.75796	0.0122955	0.00257743		hypothetical protein	CDS				2161741	2162820	-	1080			8.48	6.172	6.659	4.381	10.709	10.53	11.224	11.362	8.788	7.507	4.484	8.794
NRS384_01588	NRS384_SCV_00628	0.814003	1.75808	0.00160976	0.000147057	dnaK	Chaperone protein DnaK	CDS	+			705026	706858	+	1833			1150.12	759.577	744.675	888.756	1588.98	1429.63	1601.88	1478.74	977.706	958.906	619.69	877.563
NRS384_02252	NRS384_SCV_02251	0.817263	1.76206	0.000831627	5.32778e-05	rpsK	30S ribosomal protein S11	CDS				2364563	2364952	-	390	COG:COG0100		741.413	815.589	797.343	607.378	1156.2	1363.4	1334.11	1320.4	1197.23	901.869	979.191	961.455
NRS384_02012	NRS384_SCV_02011	0.817459	1.7623	0.0165379	0.00404382		hypothetical protein	CDS				2119830	2120198	-	369			5.307	6.429	5.173	9.423	15.861	11.007	10.379	8.805	5.058	4.387	5.158	6.876
NRS384_01928	NRS384_SCV_01927	0.822773	1.7688	0.0244817	0.00691701	ftnA	Bacterial non-heme ferritin	CDS				2040573	2041073	+	501	COG:COG1528	1.16.3.2	18.989	11.11	21.298	16.809	31.781	23.872	31.371	30.398	9.088	17.989	9.546	19.241
NRS384_01879	NRS384_SCV_01878	0.823281	1.76943	0.0241274	0.00677291		tRNA-Ser(tga)	tRNA				2002770	2002861	-	92			141.041	176.11	144.906	81.5	173.491	206.744	263.271	295.915	105.195	188.954	148.004	149.929
NRS384_01616	NRS384_SCV_00600	0.827395	1.77448	0.000438735	2.07931e-05	greA	Transcription elongation factor GreA	CDS	+	yes		679071	679547	+	477			341.286	338.95	365.045	262.939	516.769	622.377	576.932	581.795	345.463	419.052	308.061	364.03
NRS384_01333	NRS384_SCV_00883	0.827808	1.77499	0.0131598	0.00290974		hypothetical protein	CDS	-			971764	972690	+	927			1.509	1.389	1.761	1.07	1.968	3.288	2.301	2.607	1.115	1.609	1.109	1.599
NRS384_01605	NRS384_SCV_00611	0.831008	1.77893	0.00264755	0.000282804		hypothetical protein	CDS	+			689593	690120	+	528			123.612	105.182	104.016	78.036	204.23	138.465	194.048	188.685	115.397	117.097	76.364	80.321
NRS384_01028	NRS384_SCV_01187	0.833956	1.78257	0.00153319	0.000138059	ythB	Putative cytochrome bd menaquinol oxidase subunit II	CDS	-			1299633	1300652	-	1020	COG:COG1294		250.138	221.526	206.105	164.528	362.612	347.687	331.225	444.856	359.438	292.498	227.599	257.806
NRS384_01591	NRS384_SCV_00625	0.835913	1.78499	0.00133298	0.000112256	hemN	Oxygen-independent coproporphyrinogen-III oxidase-like protein YqeR	CDS	+			702065	703222	+	1158	COG:COG0635	1.3.99.-	55.303	48.502	48.486	34.587	76.934	78.619	84.297	87.456	53.498	50.31	36.688	37.043
NRS384_02253	NRS384_SCV_02252	0.835994	1.78509	0.000768893	4.65316e-05	rpsM	30S ribosomal protein S13	CDS				2364976	2365341	-	366	COG:COG0099		844.943	988.15	941.479	725.094	1422.08	1606.54	1571.97	1584.54	1474.75	1102.04	1172.66	1134.73
NRS384_00369	NRS384_SCV_00369	0.836615	1.78585	0.00181986	0.000171835	rpsF	30S ribosomal protein S6	CDS				418994	419290	+	297	COG:COG0360		699.949	864.399	769.991	535.301	1156.26	1043.11	1326.22	1560.59	961.502	984.597	868.501	926.118
NRS384_00370	NRS384_SCV_00370	0.836664	1.78592	0.00139378	0.000119408	ssbA_1	Single-stranded DNA-binding protein A	CDS				419311	419814	+	504	COG:COG0629		1219.42	1371.08	1208.29	854.985	1896.42	1716.94	2122.65	2496.53	1549.98	1605.57	1392.25	1473.76
NRS384_02255	NRS384_SCV_02254	0.841284	1.79164	0.000926887	6.48787e-05	infA	Translation initiation factor IF-1	CDS				2365509	2365727	-	219	COG:COG0361		440.707	522.621	519.803	375.664	731.187	871.766	832.971	858.527	776.317	603.911	621.618	612.615
NRS384_00534	NRS384_SCV_01681	0.848333	1.80042	0.00679249	0.00108462	rplK	50S ribosomal protein L11	CDS	-			1813912	1814334	-	423			1735.25	1586.17	1421.55	1069.38	2693.95	1753.59	3119.75	2920.88	1786.56	2483.36	1452.66	1595.28
NRS384_01650	NRS384_SCV_00566	0.851423	1.80428	0.000996902	7.07134e-05	rpmA	50S ribosomal protein L27	CDS	+			640617	640901	+	285	COG:COG0211		1241.59	1239.71	1283.96	882.542	1774.62	2125	2097.67	2297.96	1467.03	1760.74	1362.27	1736.26
NRS384_00538	NRS384_SCV_01677	0.852102	1.80513	0.000996902	7.08698e-05	rsmC	Ribosomal RNA small subunit methyltransferase C	CDS	-			1811046	1811654	-	609	COG:COG2813	2.1.1.172	96.039	111.715	110.95	73.656	153.751	189.162	171.084	182.143	118.484	113.782	125.828	110.328
NRS384_01980	NRS384_SCV_01979	0.852352	1.80544	0.0135484	0.00303271		hypothetical protein	CDS				2096085	2096339	-	255			1.769	1.183	1.486	2.394	3.01	3.717	2.912	2.459	1.5	1.072	1.543	1.599
NRS384_02258	NRS384_SCV_02257	0.855985	1.80999	0.00298651	0.000333165	rplO	50S ribosomal protein L15	CDS				2367876	2368316	-	441	COG:COG0200		934.999	1212.04	1150.67	713.481	1545.27	1898.86	1804.06	1858.81	1621.18	1305.17	1433.38	1353.15
NRS384_01289	NRS384_SCV_00927	0.858384	1.81301	0.00689638	0.00111881		hypothetical protein	CDS	-			1026509	1026748	-	240			19.093	21.551	18.382	16.045	38.785	22.966	37.711	38.268	20.919	33.345	18.705	17.482
NRS384_01602	NRS384_SCV_00614	0.862272	1.8179	0.00102982	7.44221e-05	yhbY	RNA-binding protein YhbY	CDS	+			692045	692335	+	291	COG:COG1534		109.045	94.844	89.266	69.988	171.697	156.666	161.785	158.926	115.655	95.403	69.712	77.976
NRS384_01649	NRS384_SCV_00567	0.862636	1.81836	0.000150827	3.07922e-06	obg	GTPase Obg	CDS	+			641256	642548	+	1293		3.6.5.-	295.504	296.774	275.229	226.06	491.761	452.702	491.273	533.984	367.111	332.132	283.667	291.384
NRS384_01779	NRS384_SCV_00437	0.862865	1.81865	0.000722629	4.32049e-05	crcB_1	Putative fluoride ion transporter CrcB	CDS	+			486392	486745	-	354	COG:COG0239		17.428	14.762	13.263	11.104	21.766	26.778	26.299	26.512	14.318	18.184	15.524	15.403
NRS384_01648	NRS384_SCV_00568	0.863672	1.81966	0.000105175	1.57206e-06		hypothetical protein	CDS	+			642558	643016	+	459			124.861	120.613	123.113	100.856	213.434	202.456	207.433	223.51	158.436	145.323	119.223	123.919
NRS384_02006	NRS384_SCV_02005	0.864094	1.8202	0.0117882	0.00241952		hypothetical protein	CDS				2117935	2118180	-	246			4.006	3.652	3.687	4.533	11.636	6.575	5.495	6.444	3.258	2.145	3.471	3.198
NRS384_01601	NRS384_SCV_00615	0.865771	1.82231	0.000489	2.55555e-05	nadD	putative nicotinate-nucleotide adenylyltransferase	CDS	+			692338	692907	+	570	COG:COG1057	2.7.7.18	251.542	231.299	220.579	172.169	408.055	390.331	385.467	388.437	278.934	225.175	184.789	191.555
NRS384_01376	NRS384_SCV_00840	0.867121	1.82402	8.47592e-05	8.77755e-07		hypothetical protein	CDS	-			928257	928508	+	252			81.992	69.59	67.583	69.733	154.214	115.927	137.834	118.592	71.759	71.272	59.202	66.357
NRS384_00177	NRS384_SCV_00177	0.871175	1.82915	0.00583814	0.000887534	cmpD	Bicarbonate transport ATP-binding protein CmpD	CDS				196549	197289	+	741		3.6.3.-	3.017	1.8	2.366	1.783	5.326	3.24	3.569	4.23	2.658	2.291	1.639	2.345
NRS384_01418	NRS384_SCV_00798	0.872161	1.8304	0.000202273	5.97307e-06	gpsA	Glycerol-3-phosphate dehydrogenase [NAD(P)+]	CDS	+			852489	853487	+	999		1.1.1.94	451.476	461.054	449.359	336.696	756.484	737.684	775.254	800.977	604.979	533.711	483.642	470.947
NRS384_01880	NRS384_SCV_01879	0.876176	1.8355	0.0241513	0.00678842		tRNA-Met(cat)	tRNA				2002870	2002943	-	74			131.468	166.44	137.972	73.503	167.992	197.596	252.329	292.176	97.393	190.806	137.061	137.297
NRS384_01247	NRS384_SCV_00969	0.884602	1.84626	0.0432359	0.015035	glnR	HTH-type transcriptional regulator GlnR	CDS	-	yes		1060153	1060521	-	369	COG:COG0789		354.188	437.857	668.507	542.433	971.887	477.051	1304.33	1066.25	410.278	559.695	574.035	812.805
NRS384_01881	NRS384_SCV_01880	0.88569	1.84765	0.0205313	0.00541164		tRNA-Met(cat)	tRNA				2002971	2003045	-	75			72.107	90.73	71.16	41.31	94.184	109.4	135.58	155.926	53.241	110.321	71.929	70.088
NRS384_01374	NRS384_SCV_00842	0.886022	1.84807	6.35452e-05	4.86492e-07		hypothetical protein	CDS	-			929686	930123	+	438			181.933	143.809	142.65	153.678	306.229	249.341	308.965	277.814	149.519	165.213	127.322	140.815
NRS384_02254	NRS384_SCV_02253	0.893855	1.85814	0.000555096	3.15695e-05	rpmJ	50S ribosomal protein L36	CDS				2365364	2365477	-	114	COG:COG0257		406.63	499.372	482.269	361.707	746.643	838.936	805.592	821.98	787.634	616.293	599.297	567.471
NRS384_01568	NRS384_SCV_00648	0.896178	1.86113	9.44152e-05	1.29935e-06	trmK	tRNA (adenine(22)-N(1))-methyltransferase	CDS	+			725104	725781	+	678	COG:COG2384	2.1.1.217	48.748	45.005	45.899	39.833	90.074	74.617	84.156	83.324	56.198	53.381	41.605	43.065
NRS384_01373	NRS384_SCV_00843	0.898523	1.86416	0.000214264	7.03017e-06	thyA	Thymidylate synthase	CDS	-			930547	931503	+	957	COG:COG0207	2.1.1.45	160.342	145.147	148.319	160.045	274.275	288.27	295.064	279.584	199.245	135.865	158.707	152.541
NRS384_01589	NRS384_SCV_00627	0.904392	1.87176	0.00661543	0.00105152	grpE	Protein GrpE	CDS	+			704331	704957	+	627			322.453	193.752	193.997	196.924	500.039	301.373	487.657	391.438	207.647	297.324	145.594	191.342
NRS384_02007	NRS384_SCV_02006	0.905316	1.87295	0.0166921	0.00411977	dut	Deoxyuridine 5'-triphosphate nucleotidohydrolase	CDS				2118217	2118750	-	534	COG:COG0756	3.6.1.23	8.168	7.972	6.439	12.683	24.95	14.199	13.056	14.117	6.987	4.924	8.63	7.515
NRS384_01375	NRS384_SCV_00841	0.907861	1.87626	6.40734e-05	5.13895e-07		hypothetical protein	CDS	-			928546	929670	+	1125			354.397	294.82	294.876	313.367	673.357	518.552	608.256	550.758	345.892	309.122	267.468	283.389
NRS384_01647	NRS384_SCV_00569	0.911412	1.88089	0.000164592	3.90029e-06	ruvA	Holliday junction ATP-dependent DNA helicase RuvA	CDS	+			643030	643632	+	603	COG:COG0632	3.6.4.12	160.862	149.159	144.851	115.526	266.749	248.913	261.533	283.027	190.586	171.94	138.989	141.348
NRS384_01603	NRS384_SCV_00613	0.92071	1.89305	0.000564637	3.25237e-05	aroE	Shikimate dehydrogenase (NADP(+))	CDS	+			691235	692041	+	807	COG:COG0169	1.1.1.25	160.134	132.7	139.073	102.333	262.002	228.281	251.342	252.826	171.767	141.764	110.738	112.194
NRS384_01604	NRS384_SCV_00612	0.92517	1.89891	0.000926887	6.44591e-05	yqeH	putative protein YqeH	CDS	+			690121	691221	+	1101	COG:COG1161		235.935	203.73	194.603	150.469	386.115	312.618	384.574	386.076	248.756	223.225	154.464	162.348
NRS384_01066	NRS384_SCV_01149	0.928026	1.90267	0.00582647	0.000883635		hypothetical protein	CDS	-			1260968	1261525	-	558			880.841	953.946	840.435	564.234	1269.09	1284.3	1754	1797.67	944.827	1560.33	809.203	1017.52
NRS384_01651	NRS384_SCV_00565	0.928988	1.90394	0.000778634	4.7405e-05		hypothetical protein	CDS	+			640285	640605	+	321			832.926	798.204	818.862	555.422	1273.48	1303.31	1491.52	1577.31	1009.77	1257.84	816.435	1051.53
NRS384_01755	NRS384_SCV_00461	0.933896	1.91043	0.00536015	0.000783271		hypothetical protein	CDS	+			506033	506986	-	954			118.93	108.217	85.249	68.358	175.517	120.93	212.035	217.558	95.636	119.583	79.932	73.552
NRS384_01759	NRS384_SCV_00457	0.934733	1.91154	0.00620469	0.000952306		IS1182 family tranposase ISSau3	CDS	+			503720	504211	+	492			1.925	2.263	2.642	1.426	3.589	2.907	4.039	5.116	2.015	2.242	2.362	2.505
NRS384_01645	NRS384_SCV_00571	0.953517	1.93659	0.000123638	2.29877e-06	queA	S-adenosylmethionine:tRNA ribosyltransferase-isomerase	CDS	+			644670	645695	+	1026		2.4.99.17	298.157	272.394	256.187	205.991	517.811	472.667	474.789	507.718	351.636	299.128	263.274	267.24
NRS384_01652	NRS384_SCV_00564	0.961501	1.94733	0.000900903	6.10193e-05	rplU	50S ribosomal protein L21	CDS	+			639971	640279	+	309	COG:COG0261		1311.87	1341.65	1254.96	876.175	2178.57	1893	2575.7	2572.19	1574.8	2045.63	1324.04	1678.86
NRS384_02068	NRS384_SCV_02067	0.966206	1.9537	0.00130803	0.000108724	rimI	N-alpha-acetyltransferase RimI	CDS				2169031	2169495	-	465	COG:COG0456	2.3.1.255	66.644	64.138	59.988	50.428	125.386	82.288	131.682	135.66	108.281	99.498	72.363	73.339
NRS384_02259	NRS384_SCV_02258	0.970024	1.95887	0.00264755	0.00028104	rpmD	50S ribosomal protein L30	CDS				2368333	2368512	-	180	COG:COG1841		562.082	770.532	726.844	416.821	1038.57	1248.8	1205.05	1219.12	1082.04	830.451	929.776	858.002
NRS384_01490	NRS384_SCV_00726	0.970457	1.95946	0.024992	0.00708852		hypothetical protein	CDS	+			794992	795183	+	192			0.78	0.411	0.275	0.713	1.042	1.239	0.798	1.033	0.472	0.877	0.53	0.64
NRS384_02173	NRS384_SCV_02172	0.980814	1.97358	0.000123638	2.1951e-06	glmS	Glutamine--fructose-6-phosphate aminotransferase [isomerizing]	CDS				2276161	2277966	-	1806		2.6.1.16	830.428	657.378	757.553	695.652	1707.36	1187.53	1388.86	1513.17	833.416	972.556	680.531	908.849
NRS384_01590	NRS384_SCV_00626	0.982032	1.97525	0.00558093	0.000834189	hrcA	Heat-inducible transcription repressor HrcA	CDS	+	yes		703322	704299	+	978	COG:COG1420		198.425	110.686	116.454	118.939	321.454	187.018	298.305	253.908	125.6	207.235	99.409	125.145
NRS384_01586	NRS384_SCV_00630	0.982607	1.97603	6.35452e-05	4.32e-07	prmA	Ribosomal protein L11 methyltransferase	CDS	+			708137	709075	+	939	COG:COG2264	2.1.1.-	216.321	177.756	186.238	167.635	358.097	343.827	363.676	400.193	262.645	241.555	193.225	216.446
NRS384_02067	NRS384_SCV_02066	0.983576	1.97736	0.000256307	9.15714e-06	tsaD	tRNA N6-adenosine threonylcarbamoyltransferase	CDS				2168013	2169038	-	1026	COG:COG0533	2.3.1.234	161.851	148.13	145.402	110.432	281.106	227.423	291.166	309.195	233.195	216.741	167.963	176.525
NRS384_02262	NRS384_SCV_02261	0.984814	1.97906	0.00272758	0.000296514	rplF	50S ribosomal protein L6	CDS				2369440	2369976	-	537	COG:COG0097		873.037	1156.29	1154.3	642.576	1583.53	2071.82	1851.58	1865.45	1655.99	1268.86	1347.08	1343.93
NRS384_00436	NRS384_SCV_01779	0.987984	1.98341	0.0422828	0.014567		hypothetical protein	CDS	-			1915980	1917317	-	1338			41.36	35.798	52.448	22.056	52.099	131.365	54.805	68.617	55.641	29.006	36.254	44.504
NRS384_00406	NRS384_SCV_00406	1.00515	2.00716	0.0417904	0.0143364		hypothetical protein	CDS				453589	454284	+	696			170.435	175.03	115.243	61.023	184.201	351.927	299.291	171.322	104.809	214.011	152.97	157.498
NRS384_01646	NRS384_SCV_00570	1.00621	2.00863	0.000154082	3.35454e-06	ruvB_1	Holliday junction ATP-dependent DNA helicase RuvB	CDS	+			643664	644668	+	1005		3.6.4.12	274.121	244.62	234.998	188.57	476.305	436.073	460.653	495.077	338.005	283.479	235.795	238.885
NRS384_01431	NRS384_SCV_00785	1.01567	2.02185	0.00115071	8.89025e-05		hypothetical protein	CDS	+			838301	839179	+	879			2.133	1.389	2.311	1.63	4.747	3.621	3.146	3.492	2.1	2.681	2.314	2.558
NRS384_01676	NRS384_SCV_00540	1.01701	2.02372	0.00195134	0.000187096	infC	Translation initiation factor IF-3	CDS	+			615831	616391	+	561			743.65	644.159	570.71	486.045	1194.64	875.387	1458.98	1430.39	855.535	1004.39	556.39	678.279
NRS384_01756	NRS384_SCV_00460	1.02193	2.03063	0.00421157	0.000544685		hypothetical protein	CDS	+			505473	506036	-	564			73.824	63.932	49.806	39.426	105.646	79.81	129.052	141.858	59.628	72.15	47.487	42.372
NRS384_01336	NRS384_SCV_00880	1.02366	2.03306	0.00020824	6.62011e-06	ybiT	putative ABC transporter ATP-binding protein YbiT	CDS	-			966968	968569	-	1602	COG:COG0488		615.408	561.71	535.048	396.752	1049.4	1010.71	1111.74	1041.46	663.149	705.067	496.417	524.832
NRS384_01640	NRS384_SCV_00576	1.02435	2.03405	0.000831627	5.3308e-05	apt	Adenine phosphoribosyltransferase	CDS	+			652188	652706	+	519		2.4.2.7	232.501	196.632	188.494	130.909	378.011	335.441	385.373	387.011	221.45	247.307	152.488	158.457
NRS384_02324	NRS384_SCV_02323	1.02482	2.0347	0.037295	0.0121959	ssaA2	Staphylococcal secretory antigen ssaA2	CDS				2420920	2421723	+	804	COG:COG3942		1023.55	622.66	593.77	354.474	1134.38	807.727	1628.18	1507.22	590.876	1001.47	339.639	595.453
NRS384_02263	NRS384_SCV_02262	1.03399	2.04768	0.00203305	0.000200054	rpsH	30S ribosomal protein S8	CDS				2370001	2370399	-	399	COG:COG0096		706.868	930.749	981.82	536.218	1357.31	1782.56	1569.34	1583.65	1405.05	1080.59	1125.46	1125.62
NRS384_00730	NRS384_SCV_01485	1.0354	2.04968	0.0296515	0.00913435	queE	7-carboxy-7-deazaguanine synthase	CDS	-			1612196	1612909	+	714	COG:COG0602	4.3.99.3	241.085	217.36	172.534	70.854	287.531	343.351	299.432	374.468	267.66	306.489	228.081	141.241
NRS384_02261	NRS384_SCV_02260	1.03567	2.05006	0.00160433	0.000145635	rplR	50S ribosomal protein L18	CDS				2369050	2369409	-	360	COG:COG0256		749.789	999.311	986.278	558.07	1440.2	1761.68	1656.55	1709.82	1467.59	1135.33	1213.64	1178.22
NRS384_02260	NRS384_SCV_02259	1.03731	2.0524	0.00163456	0.000151258	rpsE	30S ribosomal protein S5	CDS				2368529	2369029	-	501	COG:COG0098		987.389	1311.41	1276.42	736.657	1846.29	2268.23	2218.36	2293.78	1935.61	1472.09	1620.96	1530.37
NRS384_02009	NRS384_SCV_02008	1.04059	2.05707	0.0110119	0.00220398		hypothetical protein	CDS				2118975	2119211	-	237			3.59	3.6	2.311	4.992	11.52	6.432	5.682	6.493	3.429	2.291	3.857	3.464
NRS384_01422	NRS384_SCV_00794	1.04176	2.05874	0.00274239	0.000303933	ansA	putative L-asparaginase	CDS	+			847349	848317	-	969	COG:COG0252	3.5.1.1	118.41	83.272	71.875	63.111	175.459	130.555	190.667	180.962	82.69	140.692	77.088	73.765
NRS384_01587	NRS384_SCV_00629	1.05164	2.07288	0.000107291	1.64281e-06	dnaJ	Chaperone protein DnaJ	CDS	+			706994	708133	+	1140			141.457	122.31	116.013	112.317	269.702	203.171	264.445	281.355	189.471	154.341	132.24	147.85
NRS384_01432	NRS384_SCV_00784	1.05997	2.08489	0.0146885	0.0034325		hypothetical protein	CDS	+			837267	838184	+	918			0.884	1.543	0.881	1.172	2.489	2.239	2.771	1.771	1.243	1.56	0.723	0.533
NRS384_01674	NRS384_SCV_00542	1.06122	2.0867	0.00486277	0.000680752	rplT	50S ribosomal protein L20	CDS	+			616667	617023	+	357	COG:COG0292		510.421	444.647	379.244	296.15	775.009	592.12	1023.73	1010.96	608.623	766.93	372.036	439.927
NRS384_01805	NRS384_SCV_00411	1.06146	2.08705	0.000164592	3.85457e-06		hypothetical protein	CDS	+			459266	460465	+	1200			57.852	60.281	55.31	49.613	121.623	110.686	112.522	117.313	71.716	56.16	53.754	41.839
NRS384_01566	NRS384_SCV_00650	1.06545	2.09282	0.000521555	2.85211e-05	cshB	DEAD-box ATP-dependent RNA helicase CshB	CDS	+			726998	728344	+	1347	COG:COG0513	3.6.4.13	198.217	209.388	206.435	147.617	416.448	282.075	471.924	428.083	290.637	265.978	213.763	220.07
NRS384_01641	NRS384_SCV_00575	1.07426	2.10564	7.357e-05	6.58546e-07		hypothetical protein	CDS	+			649893	652166	+	2274			383.791	364.564	366.036	277.711	798.801	655.968	709.648	734.868	494.254	459.856	379.364	377.248
NRS384_02524	NRS384_SCV_02523	1.07844	2.11175	0.00105778	7.82825e-05	fnbA	Fibronectin-binding protein A	CDS				2638464	2641520	-	3057			233.438	196.941	157.895	121.944	414.191	294.607	439.098	322.23	232.981	219.081	161.262	186.012
NRS384_00731	NRS384_SCV_01484	1.07983	2.11379	0.0256277	0.00736225	queD	6-carboxy-5,6,7,8-tetrahydropterin synthase	CDS	-			1611773	1612192	+	420	COG:COG0720	4.1.2.50	131.988	127.093	96.036	38.763	169.381	185.255	176.484	220.51	150.248	174.963	133.541	81.813
NRS384_02265	NRS384_SCV_02264	1.08275	2.11807	0.00123205	9.97142e-05	rplE	50S ribosomal protein L5	CDS				2370639	2371178	-	540	COG:COG0094		801.502	1030.58	1080.22	608.6	1593.72	2023.75	1841.82	1815.43	1587.1	1183.59	1239.53	1286.2
NRS384_01675	NRS384_SCV_00541	1.08558	2.12223	0.00321437	0.00037499	rpmI	50S ribosomal protein L35	CDS	+			616420	616620	+	201	COG:COG0291		470.725	404.065	355.524	300.836	790.812	551.191	966.297	961.674	608.194	739.581	370.156	418.021
NRS384_01671	NRS384_SCV_00545	1.08648	2.12355	7.357e-05	7.24167e-07	tig	Trigger factor	CDS	+			618884	620185	+	1302		5.2.1.8	2419.28	2155.19	2182.24	1784.59	4471.23	4432.54	4473.07	4560.9	2914.73	3570.43	2346.09	2847.43
NRS384_02377	NRS384_SCV_02376	1.09147	2.13091	0.00102982	7.50871e-05	aaeA	p-hydroxybenzoic acid efflux pump subunit AaeA	CDS				2477418	2478065	-	648			13.943	11.007	9.686	7.029	21.419	18.678	23.951	22.184	11.574	13.747	8.051	9.86
NRS384_01050	NRS384_SCV_01165	1.09628	2.13802	0.00779884	0.0013248	typA	GTP-binding protein TypA/BipA	CDS	-			1277278	1279125	-	1848	COG:COG1217		321.204	375.879	338.574	208.793	594.976	399.909	862.792	854.592	588.947	584.411	377.917	364.136
NRS384_02266	NRS384_SCV_02265	1.09832	2.14105	0.00118919	9.49444e-05	rplX	50S ribosomal protein L24	CDS				2371205	2371522	-	318	COG:COG0198		568.169	762.663	780.062	447.129	1192.79	1475.65	1340.49	1327.93	1179.35	853.363	889.665	918.229
NRS384_01406	NRS384_SCV_00810	1.10146	2.14571	0.000147203	2.95156e-06		hypothetical protein	CDS	+			863352	863939	+	588			52.702	46.033	40.12	34.026	94.879	95.343	82.935	91.883	57.656	53.82	39.773	44.025
NRS384_02011	NRS384_SCV_02010	1.10212	2.1467	0.00878586	0.00161085		hypothetical protein	CDS				2119584	2119826	-	243			3.174	5.092	4.348	7.742	15.688	10.197	8.5	8.46	4.287	3.364	4.146	4.85
NRS384_01240	NRS384_SCV_00976	1.10657	2.15333	0.000380893	1.70798e-05	glpD	Aerobic glycerol-3-phosphate dehydrogenase	CDS	-			1066334	1068007	-	1674		1.1.5.3	37.926	28.237	28.453	36.726	69.408	51.841	73.825	88.735	33.993	44.947	31.915	37.362
NRS384_02268	NRS384_SCV_02267	1.11187	2.16126	0.00118919	9.4465e-05	rpsQ	30S ribosomal protein S17	CDS				2371958	2372221	-	264	COG:COG0186		603.91	800.93	823.044	457.724	1284.02	1547.7	1413.28	1396.3	1252.44	911.716	925.1	967.264
NRS384_02010	NRS384_SCV_02009	1.11323	2.16329	0.00574364	0.000862698		hypothetical protein	CDS				2119204	2119575	-	372			5.151	4.629	3.577	6.622	16.788	9.815	8.171	9.297	5.144	2.876	4.242	4.104
NRS384_02013	NRS384_SCV_02012	1.11706	2.16904	0.00357809	0.00043177		hypothetical protein	CDS				2120211	2120615	-	405			6.035	6.326	5.228	8.252	22.055	13.389	11.412	10.821	5.273	4.046	5.689	6.236
NRS384_00732	NRS384_SCV_01483	1.11737	2.1695	0.0328896	0.010455	queC	7-cyano-7-deazaguanine synthase	CDS	-			1611103	1611771	+	669	COG:COG0603	6.3.4.20	160.394	149.776	114.032	41.31	207.877	210.413	209.922	267.287	171.639	198.899	146.028	85.065
NRS384_01617	NRS384_SCV_00599	1.1197	2.17301	7.357e-05	7.16513e-07	udk	Uridine kinase	CDS	+			678420	679043	+	624		2.7.1.48	293.267	254.341	246.501	189.742	540.387	500.684	530.627	530.738	329.817	329.645	245.003	275.181
NRS384_02019	NRS384_SCV_02018	1.12456	2.18036	0.00266161	0.000286246		hypothetical protein	CDS				2123863	2125806	-	1944			52.233	52.874	42.432	84.76	173.607	114.688	117.077	94.982	49.297	40.072	40.882	56.603
NRS384_02267	NRS384_SCV_02266	1.12588	2.18234	0.00102982	7.43788e-05	rplN	50S ribosomal protein L14	CDS				2371558	2371926	-	369	COG:COG0093		714.256	930.081	988.204	559.293	1471.93	1865.61	1738.83	1722.27	1430.68	1058.11	1083.47	1142.56
NRS384_01565	NRS384_SCV_00651	1.12687	2.18384	0.000200511	5.62865e-06	nfo	putative endonuclease 4	CDS	+			728354	729244	+	891		3.1.21.2	181.62	169.372	181.45	117.36	357.634	294.321	373.35	370.73	244.126	238.045	173.025	191.609
NRS384_00405	NRS384_SCV_00405	1.12859	2.18645	0.00260431	0.000274634		hypothetical protein	CDS				452473	453168	+	696			11.55	9.875	8.971	8.15	22.403	23.062	25.078	14.51	9.302	17.842	8.871	11.566
NRS384_01712	NRS384_SCV_00504	1.1345	2.19542	0.000274379	1.01981e-05	iscS_1	Cysteine desulfurase IscS	CDS	+			567779	568945	+	1167	COG:COG1104	2.8.1.7	38.187	36.981	34.562	24.756	71.203	62.514	77.253	79.783	53.712	49.14	37.025	36.083
NRS384_01486	NRS384_SCV_00730	1.13763	2.20019	0.00891801	0.00165485		hypothetical protein	CDS	+			795966	796229	+	264			1.717	2.16	1.211	1.681	2.605	3.907	4.133	4.23	1.115	1.901	1.784	2.772
NRS384_02269	NRS384_SCV_02268	1.14085	2.20511	0.00112213	8.46817e-05	rpmC	50S ribosomal protein L29	CDS				2372245	2372454	-	210	COG:COG0255		459.072	613.813	605.602	337.257	972.523	1163.42	1090.98	1084.99	952.971	693.074	685.063	725.768
NRS384_01698	NRS384_SCV_00518	1.14275	2.20801	2.23634e-05	5.70703e-08		NAD-dependent malic enzyme	CDS	+			585265	586494	+	1230		1.1.1.38	448.354	360.449	373.136	358.141	951.51	723.438	853.775	853.411	570.085	492.225	453.752	464.445
NRS384_01696	NRS384_SCV_00520	1.14417	2.21019	3.50229e-05	1.14913e-07	accA	Acetyl-coenzyme A carboxylase carboxyl transferase subunit alpha	CDS	+			587546	588490	+	945		6.4.1.2	421.509	330.875	338.243	313.061	824.271	713.241	742.099	789.959	521.603	472.433	378.496	416.849
NRS384_02018	NRS384_SCV_02017	1.14429	2.21037	0.00149975	0.000130674		hypothetical protein	CDS				2122941	2123861	-	921			34.909	35.335	30.764	56.49	119.25	77.523	81.48	67.092	31.421	29.64	30.42	39.281
NRS384_02264	NRS384_SCV_02263	1.14471	2.21102	0.00112213	8.4492e-05	rpsZ	30S ribosomal protein S14 type Z	CDS				2370431	2370616	-	186	COG:COG0199		454.753	588.405	664.269	358.345	958.457	1247.42	1117.05	1123.75	982.592	742.263	747.591	754.016
NRS384_02270	NRS384_SCV_02269	1.15465	2.2263	0.000876525	5.78385e-05	rplP	50S ribosomal protein L16	CDS				2372444	2372878	-	435	COG:COG0197		748.332	931.264	946.487	539.275	1494.62	1844.45	1760.57	1775.68	1456.44	1052.02	1067.37	1108.19
NRS384_01559	NRS384_SCV_00657	1.16476	2.24196	0.0161439	0.00390932	rpmG2	50S ribosomal protein L33 2	CDS	+			734642	734791	+	150	COG:COG0267		307.158	516.191	314.358	207.061	505.018	566.438	958.266	941.211	255.229	614.685	366.974	361.685
NRS384_02017	NRS384_SCV_02016	1.17883	2.26394	0.00151627	0.000132709		hypothetical protein	CDS				2122243	2122728	-	486			11.966	10.184	9.301	15.689	37.338	26.111	23.528	20.216	9.345	6.825	8.774	10.447
NRS384_01697	NRS384_SCV_00519	1.1823	2.26938	3.8976e-05	1.54155e-07	accD	Acetyl-coenzyme A carboxylase carboxyl transferase subunit beta	CDS	+			586689	587546	+	858	COG:COG0777	6.4.1.2	356.842	282.887	297.298	267.982	749.538	605.7	665.55	690.304	459.446	390.534	320.692	357.368
NRS384_01285	NRS384_SCV_00931	1.18764	2.27781	0.00314176	0.000362598	guaC	GMP reductase	CDS	-			1029301	1030278	-	978		1.7.1.7	116.381	104.565	92.293	66.524	220.96	141.371	276.608	227.789	128.943	170.77	89.381	86.397
NRS384_02271	NRS384_SCV_02270	1.19254	2.28555	0.000461073	2.31795e-05	rpsC	30S ribosomal protein S3	CDS				2372881	2373534	-	654	COG:COG0092		1027.81	1230.25	1241.75	736.301	2118.54	2446.39	2424.34	2472.78	1996.61	1451.91	1463.22	1553.76
NRS384_02020	NRS384_SCV_02019	1.19757	2.29354	0.00273078	0.000299063		hypothetical protein	CDS				2125815	2126078	-	264			10.977	11.058	7.485	18.287	37.28	23.109	24.326	21.839	9.688	7.702	8.051	9.54
NRS384_02016	NRS384_SCV_02015	1.20693	2.30846	0.002496	0.000260246	ssbA_2	Single-stranded DNA-binding protein A	CDS				2121772	2122242	-	471	COG:COG0629		9.833	10.338	8.145	15.842	36.528	23.252	22.26	19.577	10.417	6.532	7.569	9.061
NRS384_02272	NRS384_SCV_02271	1.22639	2.3398	0.000382597	1.72957e-05	rplV	50S ribosomal protein L22	CDS				2373558	2373911	-	354	COG:COG0091		565.671	678.98	666.746	405.105	1182.25	1337.57	1374.96	1407.96	1128.77	807.148	800.332	874.631
NRS384_02029	NRS384_SCV_02028	1.23847	2.35949	0.000384642	1.75284e-05		hypothetical protein	CDS				2128819	2129034	-	216			11.862	11.573	10.622	16.402	39.364	28.732	25.735	25.184	10.974	10.189	10.076	14.231
NRS384_01620	NRS384_SCV_00596	1.24804	2.37518	0.000342598	1.44883e-05	pcm	Protein-L-isoaspartate O-methyltransferase	CDS	+			675576	676214	+	639		2.1.1.77	46.459	45.982	46.064	35.962	116.066	65.849	125.812	114.559	57.57	59.913	47.776	58.948
NRS384_01710	NRS384_SCV_00506	1.25646	2.38909	0.000123638	2.13756e-06	yfcA	putative membrane transporter protein YfcA	CDS	+			570212	570982	+	771	COG:COG0730		37.822	31.683	31.315	24.297	72.418	77.38	64.949	80.029	55.684	44.411	37.17	38.588
NRS384_00400	NRS384_SCV_00400	1.25723	2.39037	0.00424607	0.000554139		hypothetical protein	CDS				446658	447338	+	681			51.661	54.931	42.762	43.755	92.969	177.202	128.583	79.881	37.337	57.135	64.264	69.022
NRS384_02274	NRS384_SCV_02273	1.25864	2.3927	0.00042392	1.99081e-05	rplB	50S ribosomal protein L2	CDS				2374285	2375118	-	834	COG:COG0090		1504.57	1867.36	1764.41	1069.13	3195.49	3575.31	3783.47	3956.73	2970.71	2172.58	2063.05	2360.86
NRS384_02273	NRS384_SCV_02272	1.26715	2.40686	0.000342598	1.44419e-05	rpsS	30S ribosomal protein S19	CDS				2373940	2374218	-	279	COG:COG0185		492.784	608.567	575.388	352.996	1077.94	1153.7	1242.53	1301.12	1020.32	729.003	714.422	755.828
NRS384_01711	NRS384_SCV_00505	1.27395	2.41823	0.000129176	2.46654e-06	thiI	putative tRNA sulfurtransferase	CDS	+			568945	570168	+	1224	COG:COG0301	2.8.1.4	56.552	50.92	48.486	36.217	110.74	111.734	108.342	126.265	84.833	75.757	56.116	55.644
NRS384_01619	NRS384_SCV_00597	1.2814	2.43075	0.00020824	6.5613e-06	ydcP	putative protease YdcP	CDS	+			676217	677140	+	924	COG:COG0826	3.4.-.-	147.648	120.458	123.773	97.341	331.237	204.505	340.43	317.705	170.353	165.798	116.523	130.475
NRS384_01758	NRS384_SCV_00458	1.28977	2.4449	0.00355942	0.000427281		hypothetical protein	CDS	+			504208	504432	+	225			0.884	1.132	1.156	0.713	2.026	1.715	2.583	3.345	1.029	1.901	1.012	1.279
NRS384_01618	NRS384_SCV_00598	1.29945	2.46135	0.000123638	2.20908e-06		hypothetical protein	CDS	+			677152	678420	+	1269			292.747	237.162	253.27	179.86	624.267	503.162	610.604	592.567	362.353	330.962	226.442	264.201
NRS384_02278	NRS384_SCV_02277	1.30154	2.46491	0.000164592	3.81082e-06	rpsJ	30S ribosomal protein S10	CDS				2376766	2377074	-	309			724.505	771.715	653.042	544.266	1616.36	1252.76	1849.75	1920.2	1211.71	968.217	769.478	974.246
NRS384_02276	NRS384_SCV_02275	1.31034	2.48	0.000201612	5.79564e-06	rplD	50S ribosomal protein L4	CDS				2375426	2376049	-	624	COG:COG0088		994.932	1099.66	1076.59	724.076	2196.34	2109.66	2556.25	2678.82	1916.36	1370.06	1201.68	1471.58
NRS384_02275	NRS384_SCV_02274	1.31498	2.488	0.000204075	6.17508e-06	rplW	50S ribosomal protein L23	CDS				2375151	2375426	-	276	COG:COG0089		477.957	554.561	534.387	347.444	1052.35	1095.71	1239.01	1297.73	946.842	709.893	601.901	737.014
NRS384_02027	NRS384_SCV_02026	1.32421	2.50396	0.000364312	1.5805e-05		hypothetical protein	CDS				2127698	2128450	-	753			39.591	34.512	29.499	48.34	131.522	87.053	88.101	75.11	33.65	26.422	31.047	38.215
NRS384_02015	NRS384_SCV_02014	1.32926	2.51274	0.000923857	6.36562e-05		hypothetical protein	CDS				2120849	2121742	-	894			22.423	22.117	15.96	30.868	81.565	57.225	48.23	42.941	21.691	17.257	17.356	23.078
NRS384_02277	NRS384_SCV_02276	1.33742	2.527	0.000174452	4.32347e-06	rplC	50S ribosomal protein L3	CDS				2376076	2376738	-	663	COG:COG0087		932.918	1022.97	934.105	678.385	2099.32	1841.54	2435.56	2572.78	1737.95	1336.96	1062.98	1281.99
NRS384_00264	NRS384_SCV_00264	1.34388	2.53833	0.000174452	4.45193e-06	bglA	Aryl-phospho-beta-D-glucosidase BglA	CDS				311837	313273	+	1437	COG:COG2723	3.2.1.86	40.84	36.21	31.535	37.439	132.448	63.133	83.687	102.409	41.838	41.047	39.339	38.695
NRS384_02014	NRS384_SCV_02013	1.35358	2.55545	0.00122922	9.90365e-05		hypothetical protein	CDS				2120624	2120842	-	219			6.243	5.915	3.907	7.997	23.503	13.056	13.478	12.002	4.758	4.095	4.484	5.81
NRS384_00263	NRS384_SCV_00263	1.42131	2.67829	0.00048969	2.59564e-05	ptsG_3	PTS system glucose-specific EIICBA component	CDS				311030	311821	+	792	COG:COG1263	2.7.1.199	14.047	12.241	9.576	10.85	49.321	20.012	28.506	32.513	11.445	15.892	12.486	11.832
NRS384_02024	NRS384_SCV_02023	1.43397	2.70189	0.000501919	2.72434e-05		hypothetical protein	CDS				2126900	2127220	-	321			21.33	20.368	15.465	32.04	70.74	66.516	51.283	47.024	17.747	18.817	18.802	26.17
NRS384_02028	NRS384_SCV_02027	1.46179	2.75451	0.000108942	1.78723e-06		hypothetical protein	CDS				2128501	2128830	+	330			16.648	14.35	13.869	21.088	55.862	45.599	42.548	36.645	13.246	13.016	13.981	17.908
NRS384_02021	NRS384_SCV_02020	1.46963	2.76951	0.000439153	2.12932e-05		hypothetical protein	CDS				2126087	2126347	-	261			10.821	10.235	7.155	15.434	40.117	28.112	26.722	23.807	9.131	7.312	7.858	9.967
NRS384_02023	NRS384_SCV_02022	1.4859	2.80091	0.000459932	2.28038e-05		hypothetical protein	CDS				2126742	2126903	-	162			8.22	8.332	6.934	13.346	28.134	27.064	22.589	22.479	6.944	8.775	7.328	12.845
NRS384_02030	NRS384_SCV_02029	1.54412	2.91626	6.35452e-05	3.52168e-07		hypothetical protein	CDS				2129050	2129313	-	264			5.983	6.429	5.559	7.386	22.866	19.488	16.437	15.494	5.83	5.947	4.773	6.876
NRS384_01433	NRS384_SCV_00783	1.60589	3.04384	0.00314176	0.000364229		hypothetical protein	CDS	+			836991	837176	+	186			0.78	0.977	0.33	0.407	2.316	1.334	1.691	1.968	1.243	1.56	0.771	1.599
NRS384_02022	NRS384_SCV_02021	1.65698	3.15357	9.35664e-05	1.19388e-06		hypothetical protein	CDS				2126387	2126647	-	261			8.584	8.435	6.934	13.091	35.833	27.588	26.205	24.938	8.488	6.825	7.569	8.688
